# Supplementary material for: Stability and Dynamics of Polycomb Target Sites in Drosophila Development
Source: PLoS Genet. 2008 Sep 5;4(9):e1000178. doi: 10.1371/journal.pgen.1000178 (PMC2525605; doi:10.1371/journal.pgen.1000178)
Supplement: Table S1 — Summary of Pc and Pho binding by gene. Table shows the occupancy calls for genes (using FBgn identifiers and gene symbols) for Pc and Pho in the ChIP data for embryo, T3 disc and S2 cell chromatin. For S2 cells the analysis is based on data from [10]. “Peak_hit” is above positive threshold and within the transcription unit; “peak_near” is above positive threshold and associated with the nearest gene; “grey_hit” is above the intermediate threshold but below the positive threshold and within the transcription unit; “grey_near” is above the intermediate threshold but below the positive threshold and associated with the nearest gene. The last column provides an FBgn or other identifier for genes identified as Pc targets in Kc cells in Tolhuis et al. [11]. (0.14 MB XLS) [file pgen.1000178.s006.xls]

## Sheet: tolhuis_3_out
FBgn	Symbol	Pc_emb	Pho_emb	Pc_disk	Pho_disk	Pc_S2	Target in Tolhuis et al.
FBgn0000014	abd-A	peak_hit	peak_hit	peak_hit	peak_hit	peak_hit
FBgn0000015	Abd-B	peak_hit	peak_hit	peak_hit	peak_hit	peak_hit	FBgn0000015
FBgn0000028	acj6	peak_hit		grey_hit
FBgn0000037	mAcR-60C	grey_hit		peak_hit		grey_hit
FBgn0000044	Act57B	peak_hit		peak_near		grey_near	FBgn0000044
FBgn0000061	al	peak_hit	peak_hit	peak_hit	peak_hit
FBgn0000071	Ama	peak_near		peak_near		grey_hit	FBgn0000071
FBgn0000075	amd	peak_hit			grey_hit
FBgn0000095	Antp	peak_hit	peak_hit	peak_hit	peak_hit	peak_hit	FBgn0000095
FBgn0000099	ap	peak_hit	peak_hit	peak_hit	peak_hit	peak_hit	FBgn0000099
FBgn0000108	Appl	peak_hit	peak_hit		grey_hit	peak_hit
FBgn0000115	Arf72A		peak_hit
FBgn0000116	Argk	grey_hit		peak_hit			FBgn0000116
FBgn0000119	arr			peak_hit
FBgn0000121	Arr2	peak_hit		grey_hit			FBgn0000121
FBgn0000157	Dll	peak_hit	peak_hit	peak_hit	peak_hit	peak_hit	FBgn0000157
FBgn0000166	bcd	grey_hit		peak_hit		grey_hit
FBgn0000173	ben	peak_near	peak_near	peak_near	peak_near	grey_near
FBgn0000179	bi	peak_hit	peak_hit	peak_hit	peak_hit	peak_hit
FBgn0000210	br	grey_hit		peak_hit		grey_hit
FBgn0000212	brm		peak_hit
FBgn0000216	Brd	peak_hit		grey_hit
FBgn0000233	btd	peak_hit	peak_hit	peak_hit	grey_hit	peak_hit	FBgn0000233
FBgn0000242	Bx	peak_hit		peak_hit		grey_hit	FBgn0000242
FBgn0000251	cad	peak_hit	peak_hit	peak_hit	peak_hit	peak_hit	FBgn0000251
FBgn0000253	Cam		peak_hit
FBgn0000275	Pka-R1	grey_hit		peak_hit
FBgn0000283	Cp190		peak_hit
FBgn0000287	salr	peak_near	peak_near	peak_hit	peak_near	peak_near	FBgn0000287
FBgn0000289	cg	peak_hit	peak_hit	grey_hit	peak_hit	grey_hit
FBgn0000320	eya	peak_hit	peak_hit	peak_hit	grey_hit		FBgn0000320
FBgn0000338	cnc	peak_hit	peak_hit	peak_hit	peak_hit	grey_hit
FBgn0000395	cv-2	grey_hit		peak_near		grey_hit
FBgn0000405	CycB		peak_hit		grey_hit
FBgn0000411	D	peak_hit	peak_hit	peak_hit	peak_hit	peak_hit	FBgn0000411
FBgn0000413	da		peak_hit
FBgn0000439	Dfd	peak_hit	peak_hit	peak_hit	peak_hit	peak_hit
FBgn0000459	disco	peak_hit	peak_hit	peak_hit	grey_hit	peak_hit	FBgn0000459
FBgn0000463	Dl			peak_near			FBgn0000463
FBgn0000490	dpp	peak_hit	peak_hit	peak_hit	peak_hit	peak_hit
FBgn0000492	Dr	peak_hit	peak_hit	peak_hit	peak_hit	peak_hit	FBgn0000492
FBgn0000497	ds	grey_hit		peak_near
FBgn0000504	dsx	peak_hit	peak_hit	peak_hit	peak_hit	grey_hit
FBgn0000542	ec		peak_hit		grey_hit
FBgn0000546	EcR		grey_hit		peak_hit
FBgn0000552	Edg84A	peak_hit	peak_near	peak_near		peak_near
FBgn0000556	Ef1alpha48D		peak_hit		peak_hit
FBgn0000559	Ef2b		peak_hit		grey_hit
FBgn0000560	eg	peak_hit	peak_near	peak_hit	grey_hit	peak_near
FBgn0000568	Eip75B		peak_hit		grey_hit
FBgn0000570	elav		peak_hit
FBgn0000575	emc	peak_hit		peak_hit			FBgn0000575
FBgn0000576	ems	peak_hit	peak_hit	peak_hit	peak_hit	peak_hit
FBgn0000577	en	peak_hit	peak_hit	peak_hit	peak_hit	peak_hit	FBgn0000577
FBgn0000581	E(Pc)	peak_near	peak_hit	peak_hit	grey_hit		FBgn0000581
FBgn0000606	eve	peak_hit	peak_hit	peak_hit	peak_hit	peak_hit
FBgn0000625	eyg	peak_hit	peak_hit	peak_hit	peak_hit	peak_hit
FBgn0000634	Fas1	peak_hit				peak_hit	FBgn0000634
FBgn0000635	Fas2	grey_hit		peak_hit
FBgn0000636	Fas3	peak_hit		grey_hit			FBgn0000636
FBgn0000658	fj	grey_hit		peak_hit			FBgn0000658
FBgn0000659	fkh	peak_hit	peak_near	peak_near	grey_hit	peak_hit	FBgn0000659
FBgn0000662	fl(2)d		peak_hit
FBgn0000721	for	peak_near	peak_near	peak_near	grey_near	peak_near	FBgn0000721
FBgn0000964	tj					peak_near
FBgn0001077	ftz	peak_near		peak_hit	grey_near	peak_near
FBgn0001138	grn	peak_hit	peak_hit	peak_hit	peak_hit	peak_hit	FBgn0001138
FBgn0001147	gsb-n	peak_hit	peak_hit	peak_hit	peak_hit	peak_hit	FBgn0001147
FBgn0001148	gsb	peak_hit	peak_hit	peak_hit	peak_hit	peak_hit
FBgn0001150	gt	peak_hit	peak_hit	grey_hit	grey_near		FBgn0001150
FBgn0001168	h	grey_hit		peak_hit		grey_near
FBgn0001170	H2.0	peak_hit	peak_near	peak_hit	peak_near
FBgn0001180	hb	peak_hit	peak_hit
FBgn0001197	His2Av		peak_hit		grey_hit
FBgn0001204	hkb	peak_hit	peak_hit	grey_hit			FBgn0001204
FBgn0001215	Hrb98DE		peak_hit		peak_hit
FBgn0001216	Hsc70-1					peak_hit
FBgn0001235	hth	peak_hit	peak_hit	peak_hit	peak_hit	peak_hit
FBgn0001257	ImpL2	peak_hit		peak_hit		grey_hit
FBgn0001258	ImpL3	grey_near		peak_near
FBgn0001263	inaD	peak_near	peak_near
FBgn0001269	inv	peak_hit	peak_hit	peak_hit	peak_hit	peak_hit	FBgn0001269
FBgn0001297	kay	peak_hit		grey_hit		grey_hit
FBgn0001309	kis	peak_hit	peak_hit	grey_hit	peak_hit	grey_hit
FBgn0001316	klar	peak_hit		peak_hit		peak_hit	FBgn0001316
FBgn0001319	kn	peak_hit	peak_hit	peak_hit	grey_hit	peak_hit	FBgn0033966 | FBgn0001319
FBgn0001320	kni	peak_hit	peak_hit	peak_hit	peak_hit	peak_hit	FBgn0001320
FBgn0001323	knrl	peak_hit	peak_near	peak_hit	peak_near	peak_hit	FBgn0001323
FBgn0001325	Kr	peak_hit	peak_near	peak_hit	peak_near	peak_hit	FBgn0001325
FBgn0001332	L	peak_near		peak_near		grey_near
FBgn0001942	eIF-4a		peak_hit
FBgn0001978	stc			peak_hit		grey_hit
FBgn0001981	esg	peak_hit		peak_hit		peak_hit	FBgn0001981
FBgn0001983	wor	peak_near		peak_hit		peak_hit	FBgn0001983
FBgn0001994	crp		peak_hit		grey_hit
FBgn0002023	Lim3	peak_hit	peak_hit		grey_hit		FBgn0002023
FBgn0002069	Aats-asp	peak_hit				peak_hit	FBgn0002069
FBgn0002121	l(2)gl					peak_hit
FBgn0002413	dco		peak_hit	peak_near	grey_hit
FBgn0002440	l(3)mbn		peak_hit		grey_hit
FBgn0002522	lab	peak_hit	peak_hit	peak_hit	peak_hit	peak_hit	FBgn0002522
FBgn0002543	lea	grey_hit		peak_hit		grey_hit
FBgn0002573	sens	peak_hit		peak_hit
FBgn0002576	lz	peak_hit		peak_hit		peak_hit
FBgn0002578	m1			peak_near
FBgn0002592	m2			peak_hit			FBgn0002592
FBgn0002609	HLHm3	peak_near		peak_near		grey_hit	FBgn0002609
FBgn0002629	m4	peak_hit		peak_hit
FBgn0002631	HLHm5	peak_hit		peak_near			FBgn0002631
FBgn0002632	m6	peak_hit
FBgn0002633	HLHm7	peak_near
FBgn0002643	mam		peak_hit		grey_hit		FBgn0002643
FBgn0002645	Map205	peak_near	peak_near		grey_near
FBgn0002716	mei-W68		peak_hit		grey_hit
FBgn0002732	malpha	peak_near		peak_near
FBgn0002733	HLHmbeta	peak_near		peak_near			FBgn0002733
FBgn0002734	HLHmdelta			peak_hit
FBgn0002735	HLHmgamma			peak_hit
FBgn0002783	mor		peak_near		grey_hit
FBgn0002862	Mst87F	peak_near		grey_near
FBgn0002921	Atpalpha		peak_hit		grey_hit
FBgn0002941	slou	peak_hit	peak_hit	grey_hit	grey_hit	peak_hit
FBgn0002948	nod		peak_hit		grey_hit
FBgn0002970	nub	peak_hit	peak_hit	peak_hit	peak_hit	peak_hit
FBgn0002985	odd	peak_hit	peak_hit	peak_hit	peak_hit	peak_hit	FBgn0002985
FBgn0003002	opa	peak_hit	peak_hit	peak_hit	peak_hit	peak_hit
FBgn0003016	osp	grey_near		peak_near			FBgn0003016
FBgn0003022	Ote	grey_hit	grey_near	peak_near	peak_near
FBgn0003044	Pcl		peak_hit		grey_hit
FBgn0003053	peb	peak_hit	peak_near	peak_hit	peak_near	peak_hit	FBgn0003053
FBgn0003117	pnr	peak_hit	peak_hit	peak_hit	peak_hit	peak_hit	FBgn0003117
FBgn0003118	pnt	peak_hit	grey_hit	peak_hit	peak_hit	peak_hit
FBgn0003129	Poxm	peak_hit		peak_hit		grey_hit
FBgn0003130	Poxn	peak_hit	peak_near	peak_hit
FBgn0003138	Ptp61F	peak_hit	peak_hit	peak_hit	peak_hit	grey_hit	FBgn0003138 | FBgn0003295
FBgn0003145	prd	peak_hit	peak_hit	peak_hit	peak_hit	grey_hit	FBgn0003145
FBgn0003165	pum		peak_hit		grey_hit
FBgn0003175	px		peak_hit		grey_hit
FBgn0003177	pyd	grey_hit		peak_hit			CG31349
FBgn0003254	rib	peak_hit	peak_hit	peak_hit	peak_near	peak_hit	FBgn0003254
FBgn0003261	Rm62		peak_hit		peak_hit
FBgn0003263	rn	grey_hit		peak_hit		peak_hit
FBgn0003267	ro		peak_hit				FBgn0003267 | FBgn0039461
FBgn0003295	ru			peak_hit		grey_hit	FBgn0003138 | FBgn0003295
FBgn0003300	run	peak_hit	peak_hit			grey_hit
FBgn0003302	rux	peak_near		peak_near		grey_near
FBgn0003313	sala	peak_near
FBgn0003317	sax		peak_hit
FBgn0003328	scb	grey_hit		peak_hit			FBgn0003328
FBgn0003339	Scr	peak_hit	peak_hit	peak_hit	peak_hit	peak_hit
FBgn0003353	sei					peak_hit
FBgn0003375	Sgs5	peak_near	peak_near				FBgn0003375
FBgn0003391	shg	grey_near		peak_near
FBgn0003396	shn	grey_hit		peak_hit		grey_hit
FBgn0003423	slgA		peak_hit			peak_hit	FBgn0003423
FBgn0003430	slp1	peak_hit	peak_hit	peak_hit	peak_hit	peak_hit	FBgn0003430
FBgn0003448	sna	peak_hit	peak_hit	peak_hit	grey_hit
FBgn0003460	so	peak_hit	peak_hit	peak_hit	peak_hit	peak_hit	FBgn0003460 | FBgn0033168
FBgn0003470	alpha-Spec		peak_hit		grey_hit
FBgn0003498	sqd		peak_hit		peak_hit
FBgn0003499	sr	peak_hit	peak_hit	peak_hit	peak_hit	peak_hit
FBgn0003507	srp	peak_hit	peak_near	peak_hit	grey_near	peak_near
FBgn0003513	ss	peak_hit	peak_hit	peak_hit	grey_hit	peak_hit	FBgn0003513
FBgn0003517	sta		peak_hit		grey_hit
FBgn0003545	sub	peak_hit		grey_hit
FBgn0003567	su(Hw)		peak_hit
FBgn0003612	Su(var)2-10		peak_hit		grey_hit
FBgn0003651	svp	peak_hit		peak_hit		peak_hit	FBgn0003651 | FBgn0039783
FBgn0003714	tko	peak_hit	peak_near	grey_hit
FBgn0003715	Tkr	peak_hit	peak_hit	peak_hit	grey_hit	peak_hit	FBgn0003715
FBgn0003720	tll	peak_hit	peak_hit
FBgn0003731	Egfr	peak_hit		peak_hit		peak_hit
FBgn0003749	trh	peak_hit	peak_hit	peak_hit	peak_hit	peak_hit	FBgn0003749
FBgn0003866	tsh	peak_hit	peak_near	peak_hit	peak_near	grey_hit	FBgn0003866
FBgn0003870	ttk	grey_near	grey_hit	peak_near	peak_near
FBgn0003887	betaTub56D		peak_hit		grey_hit
FBgn0003892	ptc	grey_hit		peak_hit		grey_hit
FBgn0003896	tup	peak_hit	peak_hit	peak_hit	peak_hit	peak_hit	FBgn0003896
FBgn0003900	twi	peak_hit	peak_hit	peak_hit	peak_hit	peak_hit	FBgn0034807 | FBgn0003900
FBgn0003944	Ubx	peak_hit	peak_hit	peak_hit	peak_hit	peak_hit	FBgn0003944
FBgn0003963	ush	peak_near	peak_near	peak_hit	peak_near	grey_hit
FBgn0003970	vas	grey_hit		peak_hit
FBgn0003975	vg	peak_hit	peak_hit	peak_hit	peak_hit	peak_hit	FBgn0003975
FBgn0003984	vn	peak_near		peak_hit		grey_hit
FBgn0003986	vnd	peak_hit	peak_hit			grey_hit
FBgn0003995	vvl	peak_hit	peak_hit	peak_hit	grey_hit	peak_hit	FBgn0003995
FBgn0004009	wg	peak_hit	peak_hit	peak_hit	peak_hit	peak_hit	FBgn0004009
FBgn0004053	zen	peak_near		peak_hit		grey_hit
FBgn0004054	zen2	peak_hit		peak_hit		peak_hit
FBgn0004055	uzip	grey_hit		peak_hit
FBgn0004101	bs	peak_hit	peak_hit	peak_hit	peak_hit	peak_hit
FBgn0004102	oc	peak_hit	peak_hit	peak_hit	peak_hit	peak_hit
FBgn0004110	tin	peak_hit	peak_hit	peak_hit	peak_hit	peak_hit
FBgn0004170	sc			peak_hit
FBgn0004177	mts		peak_hit		grey_hit
FBgn0004197	Ser	peak_near		peak_hit
FBgn0004198	ct	peak_hit	peak_hit	peak_hit	grey_hit	peak_hit	FBgn0004198
FBgn0004210	puc			peak_hit
FBgn0004237	Hrb87F		peak_hit		grey_hit
FBgn0004359	T48		peak_hit			peak_hit
FBgn0004360	Wnt2	grey_hit		peak_hit
FBgn0004362	HmgD		peak_hit		grey_hit
FBgn0004390	Gap1		peak_hit		peak_hit
FBgn0004394	pdm2	peak_hit		peak_hit		peak_hit	FBgn0004394
FBgn0004395	unk	peak_near		peak_near		peak_near
FBgn0004399	psq		peak_hit		peak_hit
FBgn0004401	Pep	grey_hit	peak_hit	peak_hit	peak_hit	grey_hit
FBgn0004435	Galpha49B		peak_hit		grey_hit
FBgn0004449	Ten-m	grey_hit		peak_hit		grey_hit	FBgn0004449
FBgn0004516	Gad1	peak_hit
FBgn0004567	slp2	peak_hit	peak_hit	peak_hit	peak_hit	peak_hit	FBgn0004567
FBgn0004579	salm	peak_hit	peak_hit	peak_hit	peak_hit	peak_hit
FBgn0004586	grh	peak_hit		peak_hit		peak_hit	FBgn0004586
FBgn0004587	B52		peak_hit		grey_hit
FBgn0004595	pros	peak_hit	peak_hit	peak_hit	grey_hit	peak_hit
FBgn0004606	zfh1	peak_hit	peak_hit	peak_hit	peak_hit	peak_hit
FBgn0004607	zfh2	peak_hit	peak_hit	peak_hit	peak_hit	peak_hit
FBgn0004611	Plc21C	grey_hit		peak_hit
FBgn0004618	gl	peak_hit	peak_hit	peak_hit	peak_hit	peak_hit	FBgn0004618
FBgn0004635	rho	grey_hit		peak_hit
FBgn0004644	hh	peak_hit	peak_hit	peak_hit	peak_hit	peak_hit
FBgn0004654	Pgd	peak_hit				grey_hit
FBgn0004656	fs(1)h		peak_hit
FBgn0004666	sim	peak_hit	peak_hit	peak_hit	peak_hit	peak_hit	FBgn0004666 | FBgn0038319
FBgn0004778	Ccp84Af	peak_near		peak_near		grey_hit
FBgn0004795	retn	peak_hit	peak_hit	peak_hit	peak_hit	peak_hit	FBgn0004795
FBgn0004838	Hrb27C		peak_hit		grey_hit
FBgn0004839	otk	grey_hit		peak_hit
FBgn0004854	B-H2	peak_hit	peak_hit	peak_hit	peak_near	peak_hit
FBgn0004858	elB	peak_hit	peak_near	peak_hit	peak_near	peak_near
FBgn0004860	ph-d	peak_hit		peak_near	peak_near	peak_near
FBgn0004861	ph-p	peak_hit	peak_hit	peak_hit	peak_near	peak_near	FBgn0004861
FBgn0004862	bap	peak_hit	peak_near	peak_hit	peak_near	peak_hit
FBgn0004863	C15	peak_hit	peak_hit	peak_hit	peak_hit	peak_hit
FBgn0004865	Eip78C	peak_hit		grey_hit
FBgn0004870	bab1			peak_hit		peak_hit	FBgn0004870
FBgn0004875	enc	peak_hit		peak_hit		grey_hit
FBgn0004878	cas	peak_near					FBgn0004878
FBgn0004892	sob	peak_hit	peak_near	peak_hit	grey_near	peak_hit	FBgn0004892
FBgn0004893	bowl	grey_hit		peak_hit			FBgn0004893
FBgn0004895	fd64A	peak_hit				peak_hit
FBgn0004896	fd59A	peak_hit	peak_hit
FBgn0004897	fd96Ca	peak_hit	peak_near	peak_hit	grey_hit	peak_hit
FBgn0004898	fd96Cb	peak_hit	peak_hit	peak_hit	peak_near	peak_hit
FBgn0004907	14-3-3zeta		peak_hit
FBgn0004913	Gnf1	peak_near	peak_near	peak_near	peak_near	peak_near
FBgn0004919	gol			peak_near		grey_hit	FBgn0004919
FBgn0004924	Top1		peak_hit		grey_hit
FBgn0004956	os	peak_near	peak_near	peak_hit		grey_hit	FBgn0004956
FBgn0005558	ey	peak_hit	peak_hit	peak_hit	grey_hit	peak_hit
FBgn0005561	sv	peak_hit		peak_hit		grey_hit
FBgn0005585	Crc	peak_hit	peak_hit	grey_hit	grey_hit
FBgn0005612	Sox14	grey_hit	peak_hit	peak_hit	grey_hit
FBgn0005613	Sox15	peak_hit	peak_hit	peak_hit	peak_hit	peak_hit
FBgn0005619	Hdc	peak_near
FBgn0005624	Psc	peak_hit	peak_near	peak_hit	peak_hit	peak_hit
FBgn0005629	nrm	peak_near	grey_near	peak_near	peak_near
FBgn0005630	lola	peak_hit	peak_hit	grey_hit	grey_hit	grey_hit
FBgn0005632	faf		peak_hit		grey_hit
FBgn0005642	wdn		peak_hit		grey_hit
FBgn0005649	Rox8		peak_hit		grey_hit
FBgn0005658	Ets65A	peak_hit	peak_hit
FBgn0005660	Ets21C	grey_hit		peak_hit		grey_hit	FBgn0005660
FBgn0005671	Vha55		peak_hit
FBgn0005672	spi		peak_hit		grey_hit
FBgn0005677	dac	peak_hit	peak_hit	peak_hit	peak_hit	peak_hit
FBgn0005771	noc	peak_hit	peak_hit	peak_hit	peak_hit	peak_hit	FBgn0005771
FBgn0008636	hbn	peak_hit	peak_hit	peak_hit	grey_hit	grey_hit
FBgn0008646	E5	peak_hit	peak_near	peak_hit	peak_near	peak_hit
FBgn0008651	lbl	peak_hit	peak_hit	peak_hit	peak_hit	peak_hit
FBgn0008654	Su(z)2	peak_hit	peak_hit	peak_hit	peak_hit	peak_hit
FBgn0010038	GstD2	grey_hit		peak_near
FBgn0010105	comm	peak_near		grey_near
FBgn0010110	east		peak_hit		peak_hit	peak_near
FBgn0010113	hdc	peak_hit	peak_near	grey_near		grey_near
FBgn0010229	Hr39	peak_hit		grey_hit
FBgn0010238	Lac	peak_hit	peak_hit	grey_hit
FBgn0010280	Taf4		peak_hit		grey_hit
FBgn0010300	brat	peak_hit	peak_hit	grey_hit	grey_hit
FBgn0010313	corto	peak_hit	peak_hit	peak_hit	peak_near	grey_hit
FBgn0010323	Gsc	peak_hit	peak_hit	peak_hit	peak_hit	peak_hit
FBgn0010347	1.28	peak_hit	grey_near	peak_hit	peak_near	grey_hit
FBgn0010379	Akt1			peak_near
FBgn0010389	htl	peak_near		peak_hit		grey_hit	FBgn0010389
FBgn0010406	RNaseX25	peak_near	peak_near	grey_near		grey_near
FBgn0010433	ato	peak_hit	peak_hit	peak_hit	peak_hit
FBgn0010460	bun		peak_hit		grey_hit
FBgn0010488	l(2)01424	peak_near	peak_hit	peak_near	peak_hit	peak_near
FBgn0010825	Gug		peak_hit		grey_hit
FBgn0011202	dia	peak_hit		peak_hit		peak_hit	FBgn0011202
FBgn0011204	cue		peak_hit
FBgn0011217	eff		peak_hit
FBgn0011224	heph	peak_hit		peak_hit			FBgn0039886 | FBgn0011224
FBgn0011259	Sema-1a		peak_hit
FBgn0011270	Pglym87			peak_hit		grey_hit	FBgn0011270
FBgn0011278	lbe	peak_hit	peak_hit	peak_hit	peak_hit	peak_hit
FBgn0011569	can	peak_near
FBgn0011591	fng	grey_hit		peak_hit			FBgn0037035 | FBgn0011591
FBgn0011596	fzo	peak_hit	peak_hit	peak_hit	peak_hit
FBgn0011640	lark		peak_hit		grey_hit
FBgn0011653	mas	peak_hit		grey_hit			FBgn0011653
FBgn0011656	Mef2		peak_hit		grey_hit
FBgn0011694	PebII	peak_near		grey_near		peak_near
FBgn0011701	repo	peak_near				peak_hit
FBgn0011704	RnrS		peak_hit
FBgn0011706	rpr	peak_hit	peak_hit	peak_hit	grey_hit	peak_near
FBgn0011723	byn			peak_hit
FBgn0011739	wts	grey_hit	peak_hit	peak_hit	grey_hit
FBgn0011746	ana					peak_hit	FBgn0011746
FBgn0011758	B-H1	peak_hit	peak_hit	peak_hit	grey_hit	peak_hit
FBgn0011761	dhd		peak_hit		grey_hit		FBgn0011761
FBgn0011763	Dp		peak_hit		grey_hit
FBgn0011766	E2f	grey_near		peak_near
FBgn0011837	Tis11		peak_hit		peak_hit
FBgn0012034	AcCoAS					peak_hit
FBgn0012049	BtbVII		peak_hit		peak_hit
FBgn0013272	Gp150	peak_hit	peak_hit	peak_hit	grey_hit
FBgn0013433	beat-Ia		peak_hit		peak_hit
FBgn0013469	klu	peak_hit	peak_near	peak_hit	grey_hit	peak_hit	FBgn0013469
FBgn0013591	Mi-2		peak_hit		peak_hit
FBgn0013751	Awh	peak_hit	peak_hit	peak_hit	peak_hit	peak_hit	FBgn0013751
FBgn0013984	InR	peak_near	peak_hit	peak_hit	grey_hit	grey_near
FBgn0014019	Rh5	peak_hit	peak_hit	peak_hit	grey_hit	peak_hit	FBgn0014019
FBgn0014020	Rho1		peak_hit		grey_hit
FBgn0014037	Su(Tpl)		peak_hit
FBgn0014133	bif		peak_hit		grey_hit
FBgn0014143	croc	peak_hit	peak_hit	peak_hit	peak_near	peak_hit
FBgn0014163	fax		peak_hit		grey_hit
FBgn0014179	gcm	peak_hit		peak_hit		peak_hit
FBgn0014184	Oda		peak_hit		peak_hit
FBgn0014343	mirr	peak_hit	peak_hit	peak_hit	peak_hit	peak_hit
FBgn0014388	sty		peak_hit		grey_hit
FBgn0014858	Hmx	peak_hit	peak_hit	grey_hit	grey_hit	peak_near
FBgn0015008	Actn3	peak_hit		peak_hit		peak_hit
FBgn0015011	Ahcy89E	peak_hit		peak_hit		grey_hit	FBgn0015011
FBgn0015031	cype				peak_near
FBgn0015221	Fer2LCH		peak_hit		peak_hit		FBgn0015221 | FBgn0015222
FBgn0015222	Fer1HCH		peak_hit		peak_hit		FBgn0015221 | FBgn0015222
FBgn0015230	Glut3	peak_hit	peak_near	peak_hit	peak_near	peak_hit	FBgn0015230
FBgn0015288	RpL22					peak_near
FBgn0015350	CG10349	peak_hit	peak_hit	peak_hit	peak_near	peak_hit
FBgn0015380	drl	peak_near		grey_near			FBgn0015380
FBgn0015381	dsf	peak_hit	peak_hit		grey_hit	grey_hit
FBgn0015524	otp	peak_hit		peak_hit		peak_hit	FBgn0015524
FBgn0015542	sima	peak_hit
FBgn0015561	unpg	peak_hit	peak_hit	peak_hit	peak_hit	peak_hit	FBgn0015561
FBgn0015567	alpha-Adaptin		peak_hit		grey_hit
FBgn0015600	toc					peak_hit
FBgn0015609	CadN	peak_near		peak_near
FBgn0015663	Dot			peak_near		peak_near
FBgn0015754	Lis-1		peak_hit		peak_hit
FBgn0015776	nrv1					peak_near
FBgn0015777	nrv2	grey_hit		peak_hit		peak_hit	FBgn0015777
FBgn0015778	rin		peak_hit
FBgn0015796	Rab8		peak_hit		grey_hit
FBgn0015799	Rbf		peak_hit		grey_hit		FBgn0015799
FBgn0015903	apt	peak_hit		peak_hit		peak_hit
FBgn0015904	ara	peak_hit	peak_hit	peak_hit	peak_hit	peak_hit	FBgn0015904
FBgn0015907	bl		peak_hit		grey_hit
FBgn0015919	caup	peak_hit	peak_hit	peak_hit	peak_hit	peak_hit	FBgn0015919
FBgn0015930	dpld		peak_hit		grey_hit
FBgn0016034	mael	peak_hit	peak_hit	peak_hit	grey_hit	grey_hit
FBgn0016059	Sema-1b		peak_hit		peak_hit
FBgn0016131	Cdk4		peak_hit
FBgn0016132	Chd1		peak_hit		grey_hit
FBgn0016660	H15	peak_hit	peak_hit	peak_hit	peak_hit	peak_hit
FBgn0016672	Ipp			peak_near		grey_near
FBgn0016696	Pitslre		peak_hit		grey_hit
FBgn0016792	dmt		peak_hit		grey_hit
FBgn0016920	nompC	peak_hit		peak_near	peak_near	grey_near
FBgn0016977	spen		peak_hit		grey_hit
FBgn0017551	Rca1	peak_near		grey_near
FBgn0017581	Lk6		peak_hit		grey_hit
FBgn0019624	CoVa		peak_hit
FBgn0019650	toy	peak_hit	peak_hit	peak_hit	peak_hit	peak_hit	FBgn0019650
FBgn0019809	gcm2	peak_hit		peak_hit		peak_near
FBgn0020248	stet	grey_hit		peak_hit
FBgn0020257	ppa	grey_hit		peak_hit		grey_hit	FBgn0020257
FBgn0020279	lig	peak_hit	peak_hit	grey_hit	peak_hit	grey_hit
FBgn0020299	stumps		peak_near
FBgn0020307	dve	peak_hit	peak_hit	peak_hit	peak_near	peak_hit
FBgn0020378	Sp1	peak_near	peak_near	peak_near	grey_near	peak_near
FBgn0020379	Rfx	peak_hit	peak_hit	grey_hit
FBgn0020493	Dad	grey_hit	peak_hit	peak_hit	grey_hit		FBgn0020493
FBgn0020496	CtBP		peak_hit		peak_hit
FBgn0020611	Vha44	peak_hit		grey_hit
FBgn0020617	Rx	peak_hit	peak_hit	peak_hit	peak_near	peak_hit	FBgn0020617
FBgn0020912	Ptx1	peak_hit	peak_hit	peak_hit	peak_hit	peak_hit
FBgn0021767	org-1	peak_hit		peak_near		peak_near
FBgn0021906	RFeSP					peak_near
FBgn0022063	l(2)k08015		peak_hit		grey_hit
FBgn0022238	lolal		peak_hit		grey_hit
FBgn0022246	Rpp30		peak_hit
FBgn0022288	l(2)09851	peak_near	peak_near	peak_near	peak_near	grey_near
FBgn0022740	HLH54F	peak_hit
FBgn0022764	Sin3A		peak_hit		grey_hit
FBgn0022787	Hel89B			peak_near
FBgn0022959	yps		peak_hit		peak_hit
FBgn0023097	bon		peak_hit		grey_hit
FBgn0023143	Uba1	peak_hit	peak_hit	grey_hit	grey_hit	grey_hit
FBgn0023167	SmD3		peak_hit		peak_hit
FBgn0023172	RhoGEF2		peak_hit		grey_hit
FBgn0023417	AP-2	peak_hit	peak_hit	peak_hit	peak_near	peak_hit	FBgn0023417
FBgn0023441	fus	peak_hit	peak_hit			peak_hit	FBgn0023441
FBgn0023444	ebi		peak_hit		grey_hit
FBgn0023489	Pph13	peak_near		peak_hit		grey_hit	FBgn0023489
FBgn0023507	CG3835	peak_hit	peak_hit	peak_hit		peak_near	FBgn0023507
FBgn0023535	arg		peak_hit				FBgn0023535
FBgn0023545	CG4406		peak_near		peak_near
FBgn0024183	vig	grey_hit		peak_hit
FBgn0024184	unc-4	peak_hit	peak_hit	peak_hit	peak_near	peak_hit	FBgn0024184
FBgn0024244	drm	peak_hit	peak_hit	peak_hit	peak_hit	peak_hit
FBgn0024288	Sox100B	peak_hit		peak_hit		peak_hit
FBgn0024289	Sodh-1	peak_near	peak_near	peak_near	peak_near	peak_near	FBgn0024289
FBgn0024294	Spn43Aa	grey_hit		peak_hit			FBgn0024294
FBgn0024308	Smr	peak_hit				grey_hit
FBgn0024315	Picot					peak_hit	FBgn0024315
FBgn0024510	dlt		peak_hit		grey_hit
FBgn0024923	TER94	peak_hit	peak_hit		peak_near	grey_near
FBgn0025109	Bem46		peak_hit		grey_hit
FBgn0025186	ari-2	grey_hit		peak_hit		grey_hit
FBgn0025360	Optix	peak_hit	peak_hit	peak_hit	peak_hit	peak_hit	FBgn0025360
FBgn0025390	CG14796	peak_hit		peak_near
FBgn0025463	Bap60		peak_hit		grey_hit
FBgn0025525	bab2	peak_near		peak_hit		peak_near
FBgn0025621	CG16989		peak_hit		grey_hit
FBgn0025625	CG4290		peak_hit
FBgn0025633	CG13366	peak_hit
FBgn0025637	skpA		peak_hit		grey_hit
FBgn0025639	Suv4-20		peak_hit		grey_hit
FBgn0025641	CG14622		peak_hit
FBgn0025776	ind	peak_hit	peak_hit
FBgn0026058	OdsH	peak_hit	peak_hit	peak_hit	peak_hit	peak_hit
FBgn0026063	KP78b					peak_hit	FBgn0026063
FBgn0026064	KP78a	peak_near	peak_near	peak_near	grey_near	peak_hit
FBgn0026160	tna	peak_hit	peak_near	grey_hit	grey_hit
FBgn0026193	par-1		peak_hit		grey_hit
FBgn0026210	lap		peak_hit
FBgn0026259	eIF5B	grey_hit		peak_hit
FBgn0026320	Tom	peak_hit		peak_hit
FBgn0026400	Noa36	peak_hit		peak_hit		grey_hit
FBgn0026411	Lim1	peak_hit	peak_near	peak_hit	grey_hit	peak_hit	FBgn0026411
FBgn0026417	Hus1-like		peak_hit				FBgn0026417
FBgn0026418	Hsc70Cb	grey_hit		peak_hit
FBgn0026438	Eaat2		peak_hit		grey_hit		FBgn0026438
FBgn0026533	Dek		peak_hit		grey_hit
FBgn0026563	CG1979	grey_hit		peak_hit		grey_hit	FBgn0026563
FBgn0026564	CG1162			peak_hit		grey_hit
FBgn0026577	CG8677	grey_hit	peak_hit	peak_hit
FBgn0026578	CG7832	peak_hit	peak_hit	peak_hit	peak_hit	grey_hit
FBgn0026592	CG1079	peak_near	peak_near	peak_near	grey_near	peak_near
FBgn0026597	Axn	peak_hit	peak_hit
FBgn0026680	l(1)G0084	peak_hit	peak_hit	grey_hit	grey_hit	grey_hit
FBgn0026869	Thd1				peak_hit
FBgn0027049	DDB1	peak_hit		peak_hit		grey_hit
FBgn0027066	Eb1		peak_hit		grey_hit
FBgn0027342	fz4	peak_near	peak_near			grey_near
FBgn0027343	fz3	grey_hit		peak_near		grey_hit
FBgn0027364	Six4	peak_hit	peak_hit
FBgn0027492	wdb		peak_hit		grey_hit
FBgn0027546	CG4766	peak_hit	peak_hit	peak_hit	grey_hit	peak_hit	FBgn0027546
FBgn0027548	nito		peak_hit		grey_hit
FBgn0027581	CG6191	peak_hit	peak_hit	peak_hit		grey_hit
FBgn0027616	YT521-B		peak_hit		peak_hit
FBgn0027621	Pfrx		peak_hit		grey_hit
FBgn0027932	Akap200	peak_hit	peak_hit	grey_hit	peak_hit	grey_hit
FBgn0027951	MTA1-like		peak_hit		grey_hit
FBgn0028341	l(1)G0232		peak_hit		grey_hit
FBgn0028371	jbug					peak_hit
FBgn0028523	CG5888	peak_hit		peak_hit	peak_hit	peak_hit	FBgn0028523
FBgn0028789	Doc1	peak_hit	peak_hit	peak_hit	peak_hit	peak_hit	FBgn0028789
FBgn0028844	CG15283	peak_hit		peak_hit		grey_hit
FBgn0028871	CG3474	peak_near		peak_near		grey_near
FBgn0028878	CG15269	peak_hit	peak_hit	peak_hit	peak_hit	peak_hit
FBgn0028879	CG15270			peak_near
FBgn0028881	CG4218	peak_near		peak_near
FBgn0028891	CG18482			peak_near
FBgn0028892	CG4161	peak_hit		peak_near		grey_near
FBgn0028913	CG3473	peak_near		peak_near			FBgn0028913
FBgn0028953	CG14478	peak_hit		grey_hit		grey_hit
FBgn0028979	tiptop	peak_hit	peak_hit	peak_hit	peak_hit	grey_near	FBgn0028979
FBgn0029003	mab-2	peak_hit	peak_hit	peak_hit	grey_hit	peak_hit	FBgn0029003
FBgn0029114	Tollo	peak_near		peak_hit
FBgn0029123	SoxN	peak_hit	peak_hit	peak_hit	peak_hit	peak_hit	FBgn0029123
FBgn0029172	Fad2	peak_near		peak_near		grey_hit
FBgn0029504	CHES-1-like	peak_near				grey_near
FBgn0029514	312			peak_hit
FBgn0029675	CG12462		peak_near
FBgn0029692	CG15376	peak_hit
FBgn0029706	CG3626			peak_near
FBgn0029707	CG12688	grey_hit		peak_near		grey_hit
FBgn0029708	CG3556	peak_near		grey_near			FBgn0029708
FBgn0029715	CG11444	peak_near	peak_near	peak_near
FBgn0029716	CG3546	peak_hit		peak_hit		grey_hit	FBgn0029716
FBgn0029717	CG12684	peak_hit	peak_near	peak_near		peak_near
FBgn0029752	TrxT		peak_hit		grey_hit		FBgn0029752
FBgn0029772	CG15783	grey_hit		peak_near		grey_hit
FBgn0029773	CG15782	peak_hit	peak_hit	peak_hit	grey_hit	peak_near
FBgn0029774	CG15781	peak_hit	peak_near	peak_hit	peak_near	peak_hit
FBgn0029775	CG4136	peak_hit	peak_hit	peak_hit	peak_hit	peak_hit	FBgn0029775
FBgn0029821	CG4020		peak_hit		grey_hit
FBgn0029822	CG12236		peak_hit		grey_hit
FBgn0029939	CG9650	peak_hit	peak_near	peak_hit	peak_hit	peak_hit
FBgn0029940	CG1958	peak_hit
FBgn0030054	Caf1-180	peak_near		peak_near		peak_near
FBgn0030055	CG12772	peak_hit	peak_hit	peak_near	grey_hit	peak_near
FBgn0030058	CG11294	peak_near	peak_near		grey_near	grey_near
FBgn0030073	CG10962					peak_hit
FBgn0030075	CG15364					peak_hit
FBgn0030151	CG1354		grey_near	peak_near	peak_near	grey_near
FBgn0030235	Imp	peak_hit	peak_hit		grey_hit	peak_hit	FBgn0030235
FBgn0030268	Klp10A		peak_hit		grey_hit
FBgn0030328	CG2446		peak_hit		grey_hit
FBgn0030407	CG2543	peak_hit	peak_hit
FBgn0030457	CG12096		peak_hit		grey_hit
FBgn0030479	Rbp1-like		peak_hit
FBgn0030480	Tim9a		peak_hit
FBgn0030723	dpr18					peak_hit
FBgn0030729	CG12507	peak_near		grey_near		grey_near
FBgn0030790	CG4768		peak_hit
FBgn0030904	upd2	peak_near		peak_near		grey_hit
FBgn0030905	CG15059	peak_near		peak_hit		grey_near
FBgn0030907	CG15058	grey_hit		peak_near		grey_hit
FBgn0030908	CG15057			peak_near		grey_near
FBgn0030911	CG15061	grey_near		peak_near		grey_hit
FBgn0030912	CG6023	peak_hit	peak_near	peak_hit	peak_near	peak_near	FBgn0030912
FBgn0030914	CG6106					peak_near
FBgn0030940	CG15040	peak_hit		grey_hit
FBgn0031030	Tao-1		peak_hit
FBgn0031037	CG14207		peak_hit
FBgn0031125	CG11692	peak_near	peak_near
FBgn0031128	hydra	peak_near					FBgn0031128 | FBgn0031127
FBgn0031129	CG1324	peak_near
FBgn0031208	CG11023	peak_hit	peak_near	peak_hit	peak_near	peak_hit
FBgn0031250	Ent1			peak_near
FBgn0031251	CG4213	grey_near		peak_near
FBgn0031261	nAcRbeta-21C	grey_hit		peak_hit		grey_hit	FBgn0031261
FBgn0031262	Oseg3			peak_hit		grey_hit
FBgn0031264	CG11835			peak_hit
FBgn0031270	CG13689	peak_near	peak_near	peak_near	peak_near	peak_near
FBgn0031375	CG31670	peak_hit	peak_hit	peak_near	grey_hit	peak_near	FBgn0031375
FBgn0031376	CG10908	peak_hit	peak_near	peak_near	peak_near	peak_near
FBgn0031395	CG10874	peak_near		grey_near		peak_near
FBgn0031417	CG3597					peak_hit
FBgn0031428	CG9886					peak_hit
FBgn0031429	CG15393	grey_hit	grey_hit	peak_hit	peak_near
FBgn0031449	CG31689					peak_hit
FBgn0031453	CG9894	peak_hit		peak_hit		grey_hit
FBgn0031550	CG8853	peak_hit		peak_hit	peak_near	peak_hit
FBgn0031556	CG2808	peak_hit	peak_hit	grey_hit		grey_hit	FBgn0031556
FBgn0031573	CG3407	peak_near				peak_near
FBgn0031574	CG3964	peak_near		peak_near
FBgn0031617	CG15635	peak_hit		peak_hit
FBgn0031630	CG15629	peak_near	peak_near	grey_near		grey_near
FBgn0031632	CG15628					peak_near
FBgn0031698	CG14023		peak_hit
FBgn0031706	nmr2	peak_hit	peak_hit	peak_hit	peak_hit	peak_hit	FBgn0031706
FBgn0031707	CG14020	grey_near		peak_near		grey_near
FBgn0031763	CG13996	peak_hit		peak_hit
FBgn0031829	osm-6			peak_near
FBgn0031861	CG17375					peak_near	FBgn0031861
FBgn0031895	CG4497					peak_near
FBgn0031901	CG13785			peak_near		peak_near
FBgn0031902	Wnt6	peak_near	peak_near	peak_hit	peak_near	peak_near
FBgn0031903	Wnt10			peak_near		grey_near
FBgn0031990	CG8552	grey_hit		peak_hit
FBgn0032042	CG13398					peak_hit
FBgn0032069	CG9468	peak_near		grey_near		grey_near	FBgn0032069
FBgn0032072	CG9483	peak_hit		peak_hit		grey_hit
FBgn0032132	CG4382	peak_near		peak_near
FBgn0032147	IP3K1	grey_hit		peak_hit		grey_hit
FBgn0032225	CG5022					peak_hit
FBgn0032227	CG5369	peak_hit
FBgn0032295	CG12299					peak_hit
FBgn0032297	CG17124					peak_hit
FBgn0032305	CG6700		peak_hit		grey_hit
FBgn0032359	Osi21	grey_near		peak_near		peak_near
FBgn0032360	CG14926	peak_near		peak_near		peak_near
FBgn0032394	CG6746	peak_near	peak_near		grey_near	peak_near
FBgn0032407	CG5325	peak_near		peak_near
FBgn0032438	CG15489	peak_near		peak_hit	peak_near	peak_hit
FBgn0032439	ref2	peak_hit		peak_hit		peak_hit
FBgn0032440	CG15488	peak_hit		peak_near		peak_hit
FBgn0032477	CG5287					peak_hit
FBgn0032478	CG5458					peak_hit
FBgn0032546	CG15284	grey_hit		peak_near		peak_near
FBgn0032563	CG15258	grey_near		peak_near
FBgn0032607	CG13272	grey_hit		peak_hit
FBgn0032609	CG13280	grey_hit		peak_hit			FBgn0032609 | FBgn0004797
FBgn0032708	CG15166	peak_near		peak_near		grey_near
FBgn0032709	CG15167	peak_near		peak_near		peak_near
FBgn0032723	CG18397	peak_hit		peak_hit		peak_hit
FBgn0032775	CG17544					peak_hit
FBgn0032820	fbp	peak_hit
FBgn0032851	CG13970			peak_near		peak_near
FBgn0032853	CG10651			peak_near		peak_near
FBgn0032858	CG10949		peak_hit		grey_hit
FBgn0032859	Arc-p34		peak_hit		grey_hit
FBgn0032884	CG9324			peak_near			FBgn0032884 | FBgn0032885
FBgn0032965	CG11629	peak_hit	peak_near	peak_hit	peak_near	grey_hit
FBgn0032968	CG11634			peak_near			FBgn0032968
FBgn0032979	CG1832		peak_hit		grey_hit
FBgn0032986	CG3262	peak_near	grey_hit	peak_near	peak_near
FBgn0033010	CG3136				peak_near
FBgn0033029	l(2)NC136		peak_hit		grey_hit
FBgn0033075	Pld	grey_near	grey_near	peak_near	peak_near
FBgn0033076	CG15233	grey_near		peak_near			FBgn0033076
FBgn0033167	CG1701	peak_hit		peak_hit		peak_near
FBgn0033168	CG11145	peak_hit		peak_hit		grey_hit	FBgn0003460 | FBgn0033168
FBgn0033224	CG1553		peak_hit
FBgn0033246	CG11198	grey_hit		peak_hit
FBgn0033250	CG14762	peak_near	peak_near	peak_near	peak_near	peak_near
FBgn0033252	CG12769	peak_hit		peak_hit		peak_hit	FBgn0033252
FBgn0033317	CG8635	grey_near		peak_near		grey_near
FBgn0033361	CG8181	grey_hit		peak_hit
FBgn0033391	CG8026				peak_near	grey_near
FBgn0033422	Or45b	peak_near		grey_near		grey_near
FBgn0033425	CG1874		peak_hit		grey_hit
FBgn0033426	CG1814		peak_hit		grey_hit
FBgn0033466	CG12130		peak_hit		grey_hit
FBgn0033467	CG15863		peak_hit		grey_hit
FBgn0033471	CG12134			peak_near		peak_near	FBgn0034717 | FBgn0033471
FBgn0033476	CG18445	peak_hit		peak_hit
FBgn0033485	CG1381		peak_hit
FBgn0033583	Syx7	peak_near	peak_near	peak_near	peak_near	peak_near	FBgn0033583
FBgn0033636	tou	peak_near	peak_near	peak_near	peak_near	peak_near
FBgn0033648	CG13195	peak_near	peak_near	peak_hit		grey_hit
FBgn0033787	CG13321	peak_hit	peak_near	peak_hit	peak_near	peak_near
FBgn0033788	CG13323	peak_near	peak_near	peak_near	peak_near	peak_near
FBgn0033792	CG13325	peak_near		grey_near			FBgn0033792
FBgn0033856	CG13334		peak_near
FBgn0033907	mRpS16		peak_hit	grey_hit
FBgn0033911	CG8394	peak_hit		peak_hit		grey_hit
FBgn0033912	RpS23					peak_near
FBgn0033937	CG17388			peak_hit		grey_hit
FBgn0033938	CG17389	peak_hit		peak_hit		peak_hit
FBgn0033939	CG17390	peak_hit	peak_hit	peak_hit	peak_near	peak_hit	FBgn0033939
FBgn0033966	CG12856	peak_hit	peak_hit	peak_hit	grey_hit	peak_hit	FBgn0033966 | FBgn0001319
FBgn0033968	CG10200	peak_near		peak_near		grey_hit	FBgn0033968
FBgn0033969	CG10202	peak_near		peak_near			FBgn0033969
FBgn0033970	CG10205	peak_near	grey_near	peak_near	peak_near		FBgn0033970
FBgn0034004	Fs	grey_hit		peak_hit
FBgn0034011	CG8160	peak_hit					FBgn0034011
FBgn0034012	CG16801	peak_hit	peak_hit
FBgn0034022	CG12964			peak_hit
FBgn0034045	CG8249			peak_hit	grey_near
FBgn0034049	CG8291	peak_near
FBgn0034073	CG8414		peak_hit		grey_hit
FBgn0034087	CG8443		peak_hit
FBgn0034159	CG15615	peak_near		grey_near
FBgn0034160	CG5550	peak_near		grey_near			FBgn0034160
FBgn0034161	CG6301	peak_near		grey_hit
FBgn0034261	CG4966		peak_hit		peak_hit
FBgn0034272	CG14487	peak_hit		grey_hit
FBgn0034282	Mapmodulin		peak_hit		grey_hit
FBgn0034289	CG10910	peak_hit		peak_hit
FBgn0034294	CG5765			peak_hit
FBgn0034319	CG14501			peak_near
FBgn0034328	IM23		peak_near		grey_near
FBgn0034356	CG10924	grey_hit		peak_hit			FBgn0034356
FBgn0034371	SP2637	grey_hit		peak_hit
FBgn0034376	CG15072		peak_hit		grey_hit
FBgn0034423	CG7229	peak_hit	peak_near	peak_hit	peak_near	peak_hit	FBgn0034423
FBgn0034475	Obp56h	peak_near		grey_hit
FBgn0034476	Toll-7			peak_hit			FBgn0034476
FBgn0034504	CG8929		peak_hit		grey_hit
FBgn0034520	CG13424					peak_hit	FBgn0034521 | FBgn0034520
FBgn0034560	CG9235	peak_hit	peak_near	peak_hit	peak_near	peak_hit
FBgn0034570	CG10543	peak_hit				grey_hit
FBgn0034618	CG9485	peak_hit		grey_hit		grey_hit
FBgn0034636	CG10440	grey_hit		peak_hit
FBgn0034715	Oatp58Db	grey_hit		peak_hit		grey_hit
FBgn0034716	Oatp58Dc	grey_hit		peak_hit		grey_hit	FBgn0034716
FBgn0034763	CG12190		peak_near		peak_near		FBgn0034763
FBgn0034778	CG3622					peak_hit
FBgn0034787	CG13535	peak_hit					FBgn0034787
FBgn0034797	nahoda	peak_hit	peak_hit	peak_hit	peak_hit
FBgn0034802	CG3800		peak_hit		grey_hit
FBgn0034810	CG9895			peak_near		grey_near
FBgn0034821	CG9876	peak_hit	peak_hit	grey_hit			FBgn0034821
FBgn0034885	CG4019	peak_near	peak_near	peak_near	grey_near	peak_near	FBgn0034885
FBgn0034987	CG3363		peak_near
FBgn0035001	Plkk1		peak_hit		grey_hit
FBgn0035023	itp	peak_hit	peak_hit	peak_hit	peak_hit	grey_hit	FBgn0035023
FBgn0035068	CG12849			peak_hit		grey_hit
FBgn0035069	CG3611	peak_near		peak_hit		peak_near	FBgn0035069
FBgn0035070	CG3650	peak_hit	peak_near	peak_hit	peak_near	grey_hit
FBgn0035071	CG15859	peak_hit	peak_near	peak_hit	peak_near
FBgn0035086	CG12851			peak_hit
FBgn0035087	CG2765			peak_near
FBgn0035090	CG2736			peak_hit			FBgn0035090
FBgn0035094	CG9380	peak_near		peak_near		grey_near
FBgn0035097	CG13405	grey_hit		peak_near
FBgn0035114	CG16971		peak_hit		peak_hit
FBgn0035139	CG13891	peak_hit		peak_hit		peak_hit
FBgn0035147	CG12030	peak_near		grey_near		grey_near
FBgn0035150	Rev1			peak_near
FBgn0035151	CG17129	grey_hit		peak_hit			FBgn0035151
FBgn0035159	CG13896	grey_near		peak_near
FBgn0035160	CG13897	peak_near		peak_near
FBgn0035161	CG13898	peak_hit		grey_hit
FBgn0035162	CG13900	grey_near		peak_near
FBgn0035184	CG9094	peak_hit		peak_hit		peak_hit
FBgn0035186	CG13912					peak_near	FBgn0035186
FBgn0035207	CG9153			peak_hit
FBgn0035216	CG9168	grey_hit		peak_hit
FBgn0035220		grey_hit		peak_near			FBgn0035220 | FBgn0052081
FBgn0035226	Psa		peak_hit
FBgn0035232	CG12099		peak_hit		grey_hit
FBgn0035233	CG7864		peak_hit		grey_hit
FBgn0035236	CG12004		peak_hit
FBgn0035257	CG12011	grey_hit		peak_hit
FBgn0035291	CG13925	peak_hit		grey_hit
FBgn0035292	CG12361	peak_hit		grey_hit
FBgn0035402	CG12082		peak_hit
FBgn0035423	CG17737		peak_hit		grey_hit
FBgn0035426	CG12078		grey_near		peak_near
FBgn0035443	CG12010		peak_hit		peak_hit
FBgn0035454	CG12029	grey_hit		peak_hit
FBgn0035522	CG1273	grey_hit		peak_hit
FBgn0035619	CG10592					peak_hit	FBgn0035619
FBgn0035641	CG5568	grey_near		peak_near			FBgn0035641
FBgn0035642	CG18586	peak_near
FBgn0035643	CG13287	peak_hit		grey_hit
FBgn0035656	CG10479	peak_near
FBgn0035772	Sh3beta	peak_hit		grey_hit		grey_hit
FBgn0035773	CG8580		peak_hit		peak_hit
FBgn0035827	CG8268	peak_near		peak_near		grey_near
FBgn0035872	CG7185		peak_hit		grey_hit
FBgn0035921	CG13305	peak_hit		grey_hit
FBgn0035922	CG6486			peak_near		grey_near
FBgn0035953	CG5087	peak_hit		peak_hit		peak_hit
FBgn0035954	Doc3	peak_hit	peak_hit	peak_hit	peak_hit	peak_hit	FBgn0035954
FBgn0035955	CG5194	peak_hit		peak_hit		peak_hit	FBgn0035955
FBgn0035956	Doc2	peak_hit	peak_hit	peak_hit	peak_hit	peak_hit	FBgn0035956
FBgn0036078	Or67c	peak_hit	peak_near
FBgn0036080	Or67d	peak_near
FBgn0036081	CG6559	peak_hit	peak_hit	grey_near		peak_near
FBgn0036102	CG12523	peak_near		grey_near
FBgn0036155	CG6163	peak_near		grey_near
FBgn0036156	CG11726	grey_near		peak_near
FBgn0036165	chrb	peak_hit		grey_hit
FBgn0036194	CG11652		peak_hit		grey_hit
FBgn0036222	CG5718	peak_near	peak_near	peak_near	peak_near
FBgn0036274	CG4328	peak_near	peak_near	grey_near	grey_near	peak_near
FBgn0036285	toe	peak_hit	peak_near	peak_hit	grey_hit	peak_hit
FBgn0036302	CG10632	peak_hit		peak_hit		grey_hit	FBgn0036302
FBgn0036356	CG10222			peak_near
FBgn0036379	bru-3					peak_near	FBgn0036379
FBgn0036398	CG9007		peak_hit		grey_hit
FBgn0036414	nan			peak_near
FBgn0036428	CG9238		peak_near				FBgn0036428
FBgn0036490	CG6888			peak_near			FBgn0036490
FBgn0036534	CG6169		peak_hit		grey_hit
FBgn0036577	CG13073			peak_near
FBgn0036624	CG4877				peak_hit
FBgn0036816	Indy	peak_near	peak_near
FBgn0036817	CG6865	peak_near
FBgn0036886	CG9300	grey_near		peak_near
FBgn0036899	CG8780	peak_hit	peak_hit	peak_hit	peak_hit	peak_hit	FBgn0036899
FBgn0036900	CG8765	peak_hit		peak_hit		peak_hit
FBgn0036915	CG7757		peak_hit		peak_hit
FBgn0036958	CG17233		peak_hit		peak_hit
FBgn0036959	CG6951		peak_hit		peak_hit
FBgn0036985	CG5847	grey_hit	grey_hit	peak_hit	peak_hit
FBgn0037012	CG4786	grey_near		peak_near
FBgn0037014	CG13251	peak_hit		peak_hit		grey_hit
FBgn0037015	CG13253			peak_near		grey_near	FBgn0037015
FBgn0037023	CG3698	peak_near					FBgn0037023
FBgn0037027	CG3680		peak_hit		grey_hit
FBgn0037064	CG9389					peak_hit
FBgn0037065	CG12974		peak_hit		grey_hit		FBgn0037065
FBgn0037066	Z4		peak_hit		grey_hit
FBgn0037072	Rab26	grey_hit		peak_hit
FBgn0037076	CG12972					peak_hit
FBgn0037104	CG14574	peak_hit	peak_near	peak_near		peak_near
FBgn0037153	olf413	peak_hit		peak_hit
FBgn0037173		peak_near
FBgn0037184	CG14450	peak_hit		peak_hit	grey_hit
FBgn0037213	CG12581		grey_hit		peak_hit
FBgn0037235	CG1103	peak_hit
FBgn0037282	CG14657	peak_near		peak_near		peak_near
FBgn0037283	CG14658	peak_hit		peak_hit		peak_hit
FBgn0037284	CG14659	peak_near	peak_near	peak_near	peak_near	peak_near
FBgn0037285	CG14660	peak_hit		peak_hit		grey_hit	FBgn0037285
FBgn0037292	CG2022	grey_hit		peak_hit
FBgn0037327	PEK		peak_hit		grey_hit
FBgn0037346	eIF-5C	peak_hit	peak_hit	grey_hit	peak_hit	grey_hit
FBgn0037360	CG2182		peak_hit		grey_hit
FBgn0037464	CG1988	grey_hit		peak_hit		grey_hit
FBgn0037475	Fer1	peak_hit	peak_hit	grey_hit
FBgn0037482	CG10055		peak_hit
FBgn0037498	CG10029			peak_near		grey_hit
FBgn0037525	CG17816		peak_hit		grey_hit
FBgn0037551	CG7891	grey_near		peak_near
FBgn0037552	CG7800	peak_hit	peak_near	peak_hit	grey_hit	grey_near
FBgn0037553	CG18249	peak_near		peak_hit		grey_hit	FBgn0037553
FBgn0037554	DNApol-iota			peak_near	peak_near	grey_near
FBgn0037561	CG9630			peak_near		grey_near
FBgn0037562	CG11671			peak_near
FBgn0037565	CG9626			peak_hit
FBgn0037576	Or85a	peak_hit		peak_hit		peak_hit
FBgn0037577	CG7443	peak_near		peak_hit		peak_near
FBgn0037594	Or85d					peak_hit
FBgn0037611	CG11755	peak_hit
FBgn0037612	CG8112	peak_hit	peak_hit
FBgn0037701	CG9373		peak_hit		grey_hit
FBgn0037734	CG9448		peak_hit		grey_hit
FBgn0037767	CG12802	peak_near	peak_near	grey_hit		grey_hit	FBgn0052469 | FBgn0040536 | FBgn0037767
FBgn0037817	Cyp12e1	grey_near		peak_near
FBgn0037818	CG6465	peak_near	peak_near	peak_near	grey_near	peak_near	FBgn0037818
FBgn0037891	CG5214	peak_near	peak_near		grey_near
FBgn0037925	Csk		peak_hit
FBgn0037937	Fer3	peak_hit	peak_hit				FBgn0037937
FBgn0037947	CG6930	peak_near	peak_near	grey_hit	grey_hit		FBgn0037947
FBgn0037954	CG6946		peak_hit		peak_hit
FBgn0038007	Cyp313a3	peak_near		peak_near		peak_near
FBgn0038008	CG3942	peak_hit		peak_hit		peak_near	FBgn0038008
FBgn0038011	CG4066	peak_hit		peak_hit		grey_hit
FBgn0038186	CG14362			peak_hit		grey_hit
FBgn0038188	Art9	peak_hit	peak_near	peak_hit		grey_hit	FBgn0038188
FBgn0038189	Art6	peak_near		peak_hit		grey_hit
FBgn0038190	CG9926	peak_near		peak_hit			FBgn0038190
FBgn0038192	CG9924	peak_hit		peak_hit		grey_hit
FBgn0038193	CG12537	peak_hit		peak_hit		grey_hit
FBgn0038250	CG3505			peak_hit
FBgn0038291	CG3984	peak_hit	grey_hit	grey_hit	peak_hit
FBgn0038345	CG5213	grey_near		peak_near
FBgn0038350	CG18516	grey_near		peak_near
FBgn0038351	CG5302	grey_near		peak_hit
FBgn0038391	GATAe	peak_hit	peak_near	peak_hit		peak_hit	FBgn0038391
FBgn0038392	CG17631	peak_hit		peak_hit		peak_hit
FBgn0038402	Fer2	peak_hit		grey_near
FBgn0038418	CG10309		peak_hit		peak_hit
FBgn0038422	CG14880			peak_hit			FBgn0038422
FBgn0038444	CG14890	peak_hit		grey_hit
FBgn0038458	CG14909	peak_hit		peak_hit		peak_hit
FBgn0038460	CG18622	peak_hit	peak_hit	grey_hit			FBgn0038460
FBgn0038468	CG5225	peak_hit	peak_hit	grey_hit	grey_hit
FBgn0038492	CG4090	grey_hit	grey_hit	peak_hit	peak_hit
FBgn0038519	Prx5037	peak_near		grey_near		grey_near
FBgn0038520	CG5829	peak_hit	peak_near	peak_near		peak_hit
FBgn0038532	CG14322	peak_hit		grey_hit			FBgn0038532
FBgn0038535	CG18212		peak_hit
FBgn0038565	CG7794			peak_near
FBgn0038566	CG14317	grey_hit		peak_near		grey_near
FBgn0038592	CG18599	peak_near	peak_hit		grey_hit
FBgn0038610	CG7675	peak_hit		peak_hit			FBgn0038610
FBgn0038611	CG14309			peak_hit
FBgn0038644	CG7710		peak_near		grey_near
FBgn0038661	CG17836	peak_hit	peak_hit	peak_hit	grey_hit
FBgn0038826	CG17838		grey_hit		peak_hit		FBgn0038826
FBgn0038834	RpS30		peak_hit		grey_hit
FBgn0038874	ETHR		peak_hit
FBgn0038886	CG6475	peak_near		peak_near		grey_hit
FBgn0038889	CG7922	peak_near	peak_near	peak_near	grey_near	peak_near
FBgn0038890	CG7956	peak_near		peak_near
FBgn0038891	CG15499	peak_near		grey_near
FBgn0038892	CG15498	peak_hit		grey_near		peak_hit	FBgn0038892
FBgn0039054	CG13830		peak_hit		grey_hit
FBgn0039060	CG13836	grey_near		peak_near
FBgn0039069	CG6763	grey_hit		peak_hit			FBgn0039069 | FBgn0025781
FBgn0039070	CG17083	grey_hit		peak_hit			FBgn0039070
FBgn0039071	CG4434	grey_hit		peak_hit
FBgn0039123	CG12492	peak_hit	peak_hit
FBgn0039172	CG5677		peak_near
FBgn0039186	CG5746		peak_hit		grey_hit
FBgn0039187	CG6454		peak_hit		grey_hit
FBgn0039274	CG11920	peak_near		peak_near		peak_near	FBgn0039274
FBgn0039282	CG11848			peak_hit
FBgn0039283	danr	grey_near		peak_hit		grey_hit	FBgn0039283
FBgn0039285	CG13661	grey_near		peak_near
FBgn0039286	dan	grey_hit		peak_hit
FBgn0039411	dys	peak_hit		peak_hit
FBgn0039588	CG12413	peak_near	peak_near	peak_near	peak_near
FBgn0039659	CG14506	peak_near		peak_near		grey_near
FBgn0039668	Trc8			peak_near		grey_near
FBgn0039669	CG2014	peak_near	peak_near	peak_hit	peak_near	peak_near
FBgn0039670	CG7567	peak_near		peak_near	grey_near	grey_near
FBgn0039671	CG11470	grey_hit		peak_hit			FBgn0039671
FBgn0039682	Obp99c			peak_near		peak_near
FBgn0039683	dmrt99B	peak_hit	peak_hit	peak_hit	grey_hit	peak_hit
FBgn0039684	Obp99d	peak_near		peak_near		peak_near
FBgn0039685	Obp99b	peak_near		grey_hit		grey_hit
FBgn0039760	CG9682	grey_hit		peak_hit
FBgn0039792	CG2267	peak_near
FBgn0039795	CG1342	grey_hit		peak_hit
FBgn0039798	CG11313	peak_near		peak_near		grey_hit
FBgn0039801	CG11315	peak_near		peak_near		grey_hit	FBgn0039801
FBgn0039804	CG15544	grey_hit		peak_hit			FBgn0039804
FBgn0039805	CG12045	peak_near		grey_near
FBgn0039810	CG15549	peak_hit	peak_near			peak_hit	FBgn0039810
FBgn0039830	CG1746		peak_hit		grey_hit
FBgn0039831	CG12054		peak_hit		grey_hit
FBgn0039851	CG12063			peak_hit
FBgn0039886	CG2003	peak_hit		peak_hit			FBgn0039886 | FBgn0011224
FBgn0039905	CG2052	peak_hit				peak_near	FBgn0039905
FBgn0039907	lgs	peak_near
FBgn0039937	CG11152	peak_hit	peak_near	peak_hit	grey_near	grey_hit
FBgn0039938	Sox102F	peak_hit	peak_hit	peak_hit		peak_hit
FBgn0039989		grey_near	grey_near	peak_near	peak_near
FBgn0040071	tara	peak_near	peak_hit	peak_near		grey_near	FBgn0040071
FBgn0040262	Ugt36Ba					peak_hit
FBgn0040284	SF2		peak_hit		peak_hit
FBgn0040286	SC35		peak_hit		grey_hit
FBgn0040297	Nhe2		peak_hit
FBgn0040318	HGTX	peak_hit	peak_hit	peak_hit	peak_hit	peak_hit	FBgn0040318
FBgn0040337	CG3021		peak_hit
FBgn0040351	CG11638		peak_hit
FBgn0040382	CG5273		peak_hit		grey_hit
FBgn0040383	CG5254		peak_hit		grey_hit		FBgn0040383
FBgn0040529	CG9603	peak_near	peak_near	peak_near	peak_near	peak_near
FBgn0040569	CG14310	peak_hit	peak_hit	peak_hit	peak_hit	grey_hit
FBgn0040618	CG14063	peak_near	peak_near	peak_hit	grey_near	peak_hit
FBgn0040694	CG14974	peak_hit	peak_near	peak_hit	peak_near	peak_near
FBgn0040719	CG15357	peak_hit			grey_hit	grey_hit
FBgn0040737	CG14503	peak_near	peak_near		peak_near	grey_near
FBgn0040765	luna		peak_hit
FBgn0040811	CG13479	peak_near		peak_near		peak_near
FBgn0040821	CG14148	peak_near		peak_near
FBgn0040849	CG33492	peak_near		grey_near
FBgn0040910	CG12685	peak_hit	peak_near	grey_hit		grey_hit
FBgn0040951	CG13988		peak_near
FBgn0040992	CG10570	peak_hit		peak_near	grey_near	peak_near	FBgn0040992
FBgn0041094	scyl	peak_hit		peak_hit
FBgn0041105	nerfin-2	peak_near
FBgn0041156	exex	peak_hit	peak_hit	peak_hit	peak_hit	peak_hit	FBgn0041156
FBgn0041160	comm2	grey_hit		peak_hit			FBgn0041160
FBgn0041194	Prat2	peak_near	peak_near	peak_near	peak_near	peak_near	FBgn0041194
FBgn0041605	cpx	peak_hit		grey_hit
FBgn0042134	CG18811		grey_hit		peak_hit
FBgn0042630	Sox21b	peak_hit	peak_hit	peak_hit	peak_near	peak_hit
FBgn0042650	disco-r	peak_near	peak_near	peak_near	peak_near	peak_near
FBgn0043364	cbt	grey_near		peak_near		peak_hit
FBgn0043455	CG5986		peak_hit		grey_hit
FBgn0043456	CG4747		peak_hit		grey_hit
FBgn0044020	Roc2					peak_hit
FBgn0045759	bin	peak_hit	peak_near	peak_hit	grey_hit	peak_hit	FBgn0045759
FBgn0045806	CG32388	peak_hit		peak_hit		peak_hit	FBgn0045806
FBgn0045852	ham	peak_hit	peak_near	peak_near		peak_hit
FBgn0047199	CG31517	peak_hit		peak_hit		grey_hit	FBgn0047199
FBgn0050002	CG30002					peak_hit
FBgn0050026	CG30026					peak_hit
FBgn0050034	CG30034			peak_hit		peak_hit
FBgn0050055	CG30055		peak_hit		grey_hit
FBgn0050069	CG30069	peak_hit		peak_hit		grey_hit	FBgn0050069
FBgn0050071	CG30071	peak_hit		peak_hit		peak_hit
FBgn0050089	CG30089	grey_hit		peak_hit		grey_hit	FBgn0050089
FBgn0050111	CG30111					peak_hit
FBgn0050114	CG30114	grey_near		peak_near
FBgn0050119	CG30119			peak_near
FBgn0050277	Oatp58Da	grey_hit		peak_hit		grey_hit
FBgn0050322	CG30322	peak_near
FBgn0050353	CG30353	grey_hit		peak_hit
FBgn0050371	CG30371	peak_near
FBgn0050420	CG30420		grey_hit	peak_near
FBgn0050429	CG30429	peak_hit		grey_hit		grey_hit
FBgn0050430	CG30430	peak_hit		grey_hit		grey_hit
FBgn0050482	CG30482		peak_hit		grey_hit
FBgn0050492	CG30492			peak_hit
FBgn0051001	CG31001	grey_hit		peak_hit
FBgn0051048	CG31048		peak_hit		grey_hit
FBgn0051063	CG31063	grey_near		peak_near
FBgn0051132	CG31132		peak_hit
FBgn0051163	CG31163	grey_hit		peak_hit			FBgn0038934 | FBgn0051163
FBgn0051179	CG31179	peak_hit	peak_hit	peak_hit	peak_hit	peak_hit
FBgn0051212	CG31212		peak_near
FBgn0051268	CG31268	peak_hit
FBgn0051270	CG31270	peak_hit	peak_hit	peak_hit	peak_hit
FBgn0051279	CG31279	peak_near	peak_near	peak_near	peak_near	peak_near
FBgn0051386	CG31386	peak_hit	peak_hit				FBgn0051386
FBgn0051394	CG31394			peak_hit		peak_hit
FBgn0051395	CG31395	grey_near		peak_hit		grey_hit
FBgn0051397	CG31397	grey_hit		peak_hit		grey_hit
FBgn0051438	CheB93b	peak_hit		peak_hit		grey_hit
FBgn0051481	pb	peak_hit	peak_hit	peak_hit	peak_hit	peak_hit
FBgn0051488	CG31488	peak_hit		peak_hit		peak_hit
FBgn0051498	CG31498	peak_hit		peak_hit	grey_hit	peak_hit
FBgn0051523	CG31523	peak_hit		grey_hit
FBgn0051529	CG31529		peak_hit		grey_hit
FBgn0051545	CG31545		peak_hit		grey_hit
FBgn0051556	CG31556	peak_hit		grey_hit
FBgn0051612	CG31612	peak_hit		peak_hit			FBgn0051612
FBgn0051626	CG31626	grey_hit		peak_hit
FBgn0051632	CG31632	peak_hit	peak_hit	peak_hit	peak_hit	peak_hit	FBgn0051632
FBgn0051640	CG31640	peak_near		grey_near
FBgn0051647	CG31647	peak_hit		peak_hit		peak_near	FBgn0051647
FBgn0051666	CG31666	grey_hit		peak_hit	peak_hit	peak_hit	FBgn0051666
FBgn0051668	CG31668	peak_near				grey_near	FBgn0051668
FBgn0051693	CG31693	grey_hit		peak_hit
FBgn0051709	CG31709	peak_hit		peak_hit		grey_hit
FBgn0051769	CG31769	peak_near
FBgn0051798	CG31798					peak_hit
FBgn0051859	CG31859	peak_hit		peak_hit		grey_hit
FBgn0051901	CG31901	peak_hit		grey_hit
FBgn0051934	CG31934			peak_hit		grey_hit
FBgn0051973	CG31973	peak_hit		grey_hit
FBgn0052043	CG32043		peak_hit		grey_hit		FBgn0052043
FBgn0052056	CG32056	peak_near
FBgn0052102	CG32102	peak_hit		peak_hit		peak_hit	FBgn0052102
FBgn0052105	CG32105	peak_hit		grey_hit		peak_hit	FBgn0052105
FBgn0052111	CG32111	peak_hit	peak_near	peak_hit	peak_near	peak_near
FBgn0052130	CG32130			peak_hit
FBgn0052132	CG32132	peak_hit		grey_hit
FBgn0052209	CG32209	grey_hit		peak_hit			FBgn0052209
FBgn0052306	CG32306	peak_hit		grey_hit			FBgn0052306
FBgn0052319	CG32319	grey_hit		peak_hit
FBgn0052345	CG32345	peak_hit	peak_near	peak_near		peak_hit
FBgn0052372	CG32372					peak_hit
FBgn0052398	CG32398			peak_near
FBgn0052399	CG32399	grey_near		peak_near
FBgn0052408	CG32408	peak_hit
FBgn0052431	CG32431	peak_near		peak_hit		grey_hit
FBgn0052436	CG32436					peak_hit	FBgn0052436
FBgn0052468	CG32468			peak_hit		peak_hit
FBgn0052499	CG32499		peak_near
FBgn0052532	CG32532	peak_hit	peak_hit	peak_hit	grey_hit	grey_hit
FBgn0052560	CG32560	peak_near	peak_near	peak_near		grey_near
FBgn0052580	CG32580	peak_hit		grey_hit
FBgn0052720	CG32720	grey_near		peak_near	peak_near
FBgn0052744	CG32744		peak_hit		grey_hit
FBgn0052773	CG32773	peak_near		peak_hit		grey_hit
FBgn0052814	CG32814		peak_hit
FBgn0052828	CG32828	peak_hit	peak_hit	peak_hit	peak_hit	peak_hit
FBgn0052983	CG32983	peak_hit		peak_hit		grey_hit	FBgn0052983
FBgn0052986	CG32986	peak_near		peak_hit		grey_hit
FBgn0052988	CG32988			peak_hit		grey_hit
FBgn0053113	Rtnl1		peak_hit		peak_hit
FBgn0053158	CG33158	grey_hit		peak_hit			FBgn0053158 | FBgn0052159
FBgn0053196	dp	peak_hit		grey_hit
FBgn0053207	pxb	grey_hit		peak_hit			FBgn0053207
FBgn0053229	CG33229		peak_hit		peak_hit
FBgn0053247	Ste:CG33247	grey_near		peak_near
FBgn0053300	CG33300	peak_hit		grey_hit
FBgn0053325	CG33325	peak_hit	peak_near
FBgn0053343	CG33343			peak_hit
FBgn0053453	CG33453	peak_near	peak_near	peak_near	peak_near	peak_near
FBgn0053483	CG33483	peak_near		peak_near		peak_near
FBgn0053542	upd3	peak_hit		peak_hit		grey_hit
FBgn0053545	nab	peak_hit		grey_hit
FBgn0053549		grey_hit		peak_hit
FBgn0061173	fd3F	peak_hit
FBgn0062412	Ctr1B	grey_hit		peak_hit		grey_hit
FBgn0063261	CG31275	peak_hit	peak_hit	peak_hit	peak_near	peak_near
FBgn0067779	dbr		peak_hit		grey_hit
