# Supplementary material for: Stability and Dynamics of Polycomb Target Sites in Drosophila Development
Source: PLoS Genet. 2008 Sep 5;4(9):e1000178. doi: 10.1371/journal.pgen.1000178 (PMC2525605; doi:10.1371/journal.pgen.1000178)
Supplement: Table S2 — Motif thresholds and provenance. Sub-optimal bit score thresholds for the 18 motifs and the NestedMICA parameters used for the different motifs. (0.02 MB XLS) [file pgen.1000178.s007.xls]

## Sheet: Sheet1
motif id	SOB threshold*	parameters**	search set (bp around peak)	found in fraction of Pho peaks
Pho_6	-1	NMICA v0.8, dynamic motif length, both strands, 15 motifs	200	0.847134
Pho_12a	-5	NMICA v0.72, motif length 12 bp, both strands, expected usage fraction 0.5, 10 motifs	200	0.323248
Pho_12b	-5	NMICA v0.72, motif length 12 bp, both strands, expected usage fraction 0.8, 10 motifs	200	0.269108
Pho_14a	-5	NMICA v0.72, motif length 14 bp, both strands, expected usage fraction 0.8, 10 motifs	200	0.154459
Pho_14b	-5	NMICA v0.72, motif length 14 bp, both strands, expected usage fraction 0.5, 10 motifs	700	0.254777
TGGCC_7	-0.5	NMICA v0.8, dynamic motif length, both strands, 15 motifs	200	0.471338
TGGCC_12	-4	NMICA v0.72, motif length 12 bp, both strands, expected usage fraction 0.5, 10 motifs	200	0.151274
TGGCC_14	-5	NMICA v0.72, motif length 14 bp, both strands, expected usage fraction 0.8, 10 motifs	200	0.0700637
Zeste_7	-1	NMICA v0.8, dynamic motif length, both strands, 15 motifs	200	0.643312
Zeste_12	-5	NMICA v0.72, motif length 12 bp, both strands, expected usage fraction 0.8, 10 motifs	200	0.292994
Zeste_14	-5	NMICA v0.72, motif length 14 bp, both strands, expected usage fraction 0.8, 10 motifs	700	0.210191
GAGA_6	-1	NMICA v0.8, dynamic motif length, both strands, 15 motifs	200	0.627389
GAGA_12	-5	NMICA v0.72, motif length 12 bp, both strands, expected usage fraction 0.8, 10 motifs	200	0.289809
GAGA_14a	-4	NMICA v0.8, dynamic motif length, both strands, 15 motifs	200	0.292994
GAGA_14b	-4	NMICA v0.72, motif length 14 bp, both strands, expected usage fraction 0.8, 10 motifs	700	0.214968
GAGA_14c	-5	NMICA v0.72, motif length 14 bp, both strands, expected usage fraction 0.8, 10 motifs	200	0.203822
CGCACT_7	-2	NMICA v0.8, dynamic motif length, both strands, 15 motifs	200	0.399682
GTT_10	-1	NMICA v0.8, dynamic motif length, both strands, 15 motifs	200	0.19586
	*sub-optimal bit-score as implemented in NestedMICA
		**found in a search with parameters other than NestedMICA default parameters
