# Supplementary material for: Stability and Dynamics of Polycomb Target Sites in Drosophila Development
Source: PLoS Genet. 2008 Sep 5;4(9):e1000178. doi: 10.1371/journal.pgen.1000178 (PMC2525605; doi:10.1371/journal.pgen.1000178)
Supplement: Table S4 — Validation Primers. (0.02 MB XLS) [file pgen.1000178.s009.xls]

## Sheet: Sheet1
ChIP validation primers
number	primer	chrom	seq_start	seq_end	5' primer	3' primer	Tm	size
1	all peaks	chr2L	20757652	20758652	TTACGACCGTGGCAACATAA	GCAGGTCGAACACGTACTGA	60	481
2	all peaks	chr2L	20758090	20759090	TTGAGCCTCTCTGCCTGTTT	GTGCGAAACCATTTTGAGGT	60	459
3	all peaks	chr3R	8890439	8891439	GCGACCTTTGGGCATATCTA	GCTGAGGAGCAAGAAGAGGA	60	404
4	all peaks	chr2L	3605952	3606952	CCACGGTTATGTTGCTGATG	TAACGAGCGCTACTCCCAAC	60	427
5	all peaks	chr3L	9014152	9015152	AATACCCGAGAAATGCCAGA	ATCAGCCGCAGTGTTTTTCT	60	414
6	all peaks	chr3L	11900788	11901788	ATGGGGGCTCTCTACCTGTT	AAGATACAGCCGCGTGAAAT	60	468
7	all peaks	chr2R	20321143	20322143	CTCTCTCGAAACGCTCAAGG	CGGGTCTTATTTTCGGATCA	60	448
8	all peaks	chr2R	8534557	8535557	GGCTCATTTCACACAAGCAA	ATATCATCCGGGGACATTCA	60	418
9	all peaks	chr2L	3824708	3825708	CCCCTTCGGATTACCTGAGT	TTTTGATTGGGATCCGAGAG	60	423
10	all peaks	chr3R	12673019	12674019	CTGCTTTCGCTCACCCTAAC	ACGTCTGCAACAACAACAGG	60	443
11	all peaks	chr3L	14564388	14565388	CAGTTTCGGTTTTTGGTTGG	ATAAACGGAATTCGCAGTCG	60	449
12	all peaks	chr3R	13946549	13947549	CTTGCCAAAACACTTGCTCA	TCGTTGCTCTCCCTCTCACT	60	489
13	all peaks	chr3R	26591195	26592195	GCAGCACGATGAACAAAAGA	CCGAGAACGAAACAGAGACC	60	411
14	all peaks	chr2R	8419464	8420464	GCCCACACACATTCTCACAG	GCCGACTTCCTTGACTTTTG	60	490
15	all peaks	chr3R	12773755	12774755	GCGTTGATCTTGCCATGTAA	CGCCATTACTCTTGCCTCTC	60	407
16	all peaks	chr3R	26606377	26607377	ATGCCACGGAGGTTAGACTG	AAATGGCAGCCGTGAGATAC	60	433
17	all peaks	chr3L	1347750	1348750	CTGCCTCTTTCTGACCCAAG	TCCACTTCGGTTGGGATTAC	60	459
18	all peaks	chr3L	2051246	2052246	TCGACGGTTTCAATTTTGGT	GAAGAGGACGACAAGCAACC	60	428
19	all peaks	chr3R	24372281	24373281	TTTCGTCACCACACCAGGTA	GTTGGAAACTGCGATGGTCT	60	455
20	all peaks	chr3R	12248809	12249809	GAAAGCGAGTGGAAGTGAGC	TATGTTGCCAGCGTTCTGAG	60	461
1	all grey	chr2R	17750190	17751190	CCCATCGAGAGGAATAAGCA	AAAACAAAGCACACGCACAG	60	406
2	all grey	chr3R	5061675	5062675	TTTCTCCCTTTCGGTCCTTT	TTCCGATTGTGCGTATGTGT	60	497
3	all grey	chr2R	1127137	1128137	TTTGGGCGAATTTCACTAGC	GGTTCGGATAGGCTTTGTGT	60	499
4	all grey	chr2L	14023812	14024812	TGGGTTGCGAGTGTTAGTTG	CGAGCCAAAGCAAAAAGTTC	60	456
5	all grey	chr2R	19382938	19383938	CAACAAGAGCGACAAGGACA	GTACGAAGTGAACGGCTGGT	60	475
6	all grey	chr3R	19097751	19098751	CGGAAATAGAAAAGGCGTCA	ACAAGCAGCAGGAGGAGAAG	60	498
7	all grey	chr2R	5204245	5205245	ACTCCGTCACCCAACAACTC	ATTCACACAGGTCGGTCACA	60	428
8	all grey	chr3L	10836073	10837073	TGCTTAGCAGCCACAACAAC	CAAAAATCCAGCGACCATTT	60	469
1	all negative	chr3R	8012630	8013630	CTCCTTCGTCCTGCTTTGAC	GCTCCCATTGCAGGATATGT	60	438
2	all negative	chr3L	5220565	5221565	TGCAGTCGTGAAATGGAAAA	TTTGGGAAAGGGAATGTCAG	60	422
3	all negative	chr3L	18667103	18668103	AACCAACCATGCTCCAACTC	GGCCCGCAATTTTATTATCA	60	459
4	all negative	chrX	2080517	2081517	AGGGCAACCAAAGACAAGGT	GCTCGCAATCCTGCTGTAAT	60	458
5	all negative	chr3L	16845371	16846371	ACGAGGCCAGCAAAAGACTA	GTGGAGTTTTTGGGGACTGA	60	412
6	all negative	chr2R	8913293	8914293	CAGCTTATTGCCCATTTGGT	AATGTGGGCGATTACGAGAG	60	471
7	all negative	chrX	1233362	1234362	CTGAAGCCAGAGAACCTGCT	TCGATCACATTGGAGTCCTG	60	449
8	all negative	chrX	5132377	5133377	CCCCTTCAACCCAAATACCT	TTTCGCCTTTCTTTTGTGCT	60	450
