# Supplementary material for: Stability and Dynamics of Polycomb Target Sites in Drosophila Development
Source: PLoS Genet. 2008 Sep 5;4(9):e1000178. doi: 10.1371/journal.pgen.1000178 (PMC2525605; doi:10.1371/journal.pgen.1000178)
Supplement: Dataset S1 — Motifs. Motif descriptions are given in .xms format as output by NestedMICA for viewing using MotifExplorer from the NestedMICA package. (0.06 MB TXT) [file pgen.1000178.s010.txt]

<motifset>
  <motif>
    <name>Pho_12a</name>
    <weightmatrix alphabet="DNA" columns="12">
      <column pos="0">
        <weight symbol="adenine">0.0939590551031049</weight>
        <weight symbol="thymine">0.1680934514010393</weight>
        <weight symbol="cytosine">0.09113727989980445</weight>
        <weight symbol="guanine">0.6468102135960517</weight>
      </column>
      <column pos="1">
        <weight symbol="adenine">0.3310649922158303</weight>
        <weight symbol="thymine">0.09141518361445693</weight>
        <weight symbol="cytosine">0.4776852445758404</weight>
        <weight symbol="guanine">0.09983457959387192</weight>
      </column>
      <column pos="2">
        <weight symbol="adenine">0.3495768664375378</weight>
        <weight symbol="thymine">0.0028342775785438687</weight>
        <weight symbol="cytosine">0.6224208745477675</weight>
        <weight symbol="guanine">0.02516798143615113</weight>
      </column>
      <column pos="3">
        <weight symbol="adenine">0.18204105764676093</weight>
        <weight symbol="thymine">0.008854980694801432</weight>
        <weight symbol="cytosine">0.0889599659054552</weight>
        <weight symbol="guanine">0.7201439957529822</weight>
      </column>
      <column pos="4">
        <weight symbol="adenine">0.011305758124156335</weight>
        <weight symbol="thymine">0.0029522108119016386</weight>
        <weight symbol="cytosine">0.9833823373681998</weight>
        <weight symbol="guanine">0.0023596936957429398</weight>
      </column>
      <column pos="5">
        <weight symbol="adenine">0.006127357384684818</weight>
        <weight symbol="thymine">0.011730936087728133</weight>
        <weight symbol="cytosine">0.9667738905504791</weight>
        <weight symbol="guanine">0.015367815977107934</weight>
      </column>
      <column pos="6">
        <weight symbol="adenine">0.9462828324737699</weight>
        <weight symbol="thymine">0.035504332821250546</weight>
        <weight symbol="cytosine">0.0020239924811775232</weight>
        <weight symbol="guanine">0.016188842223802232</weight>
      </column>
      <column pos="7">
        <weight symbol="adenine">0.004921098237973255</weight>
        <weight symbol="thymine">0.9617250403275317</weight>
        <weight symbol="cytosine">0.00804136636096573</weight>
        <weight symbol="guanine">0.025312495073525888</weight>
      </column>
      <column pos="8">
        <weight symbol="adenine">0.20281191831497095</weight>
        <weight symbol="thymine">0.659895223049888</weight>
        <weight symbol="cytosine">0.07979017435600413</weight>
        <weight symbol="guanine">0.05750268427913816</weight>
      </column>
      <column pos="9">
        <weight symbol="adenine">0.057001851548975885</weight>
        <weight symbol="thymine">0.8635219590669782</weight>
        <weight symbol="cytosine">0.003146029017088678</weight>
        <weight symbol="guanine">0.07633016036695717</weight>
      </column>
      <column pos="10">
        <weight symbol="adenine">0.0041199105891886675</weight>
        <weight symbol="thymine">0.9691161362570367</weight>
        <weight symbol="cytosine">0.00573471557231207</weight>
        <weight symbol="guanine">0.02102923758146252</weight>
      </column>
      <column pos="11">
        <weight symbol="adenine">0.2599364100292174</weight>
        <weight symbol="thymine">0.14275604323491814</weight>
        <weight symbol="cytosine">0.0894729072141872</weight>
        <weight symbol="guanine">0.507834639521677</weight>
      </column>
    </weightmatrix>
    <threshold>0.0</threshold>
  </motif>
  <motif>
    <name>Pho_14b</name>
    <weightmatrix alphabet="DNA" columns="14">
      <column pos="0">
        <weight symbol="adenine">0.08204713504726764</weight>
        <weight symbol="thymine">0.08296810524063156</weight>
        <weight symbol="cytosine">0.34362143608509343</weight>
        <weight symbol="guanine">0.4913633236270079</weight>
      </column>
      <column pos="1">
        <weight symbol="adenine">0.1305587344613086</weight>
        <weight symbol="thymine">0.22962114341601536</weight>
        <weight symbol="cytosine">0.014851568438637547</weight>
        <weight symbol="guanine">0.6249685536840439</weight>
      </column>
      <column pos="2">
        <weight symbol="adenine">0.13372623049426025</weight>
        <weight symbol="thymine">0.08401553544983016</weight>
        <weight symbol="cytosine">0.7007270300221162</weight>
        <weight symbol="guanine">0.08153120403379321</weight>
      </column>
      <column pos="3">
        <weight symbol="adenine">0.1876497854250767</weight>
        <weight symbol="thymine">0.05211468332362226</weight>
        <weight symbol="cytosine">0.4176017345411468</weight>
        <weight symbol="guanine">0.3426337967101544</weight>
      </column>
      <column pos="4">
        <weight symbol="adenine">0.08850436348773223</weight>
        <weight symbol="thymine">0.003524076766896584</weight>
        <weight symbol="cytosine">0.012697251026006785</weight>
        <weight symbol="guanine">0.8952743087193646</weight>
      </column>
      <column pos="5">
        <weight symbol="adenine">0.009598750603216827</weight>
        <weight symbol="thymine">0.0027541356117808304</weight>
        <weight symbol="cytosine">0.9855966914410099</weight>
        <weight symbol="guanine">0.0020504223439926305</weight>
      </column>
      <column pos="6">
        <weight symbol="adenine">0.0036370537664309334</weight>
        <weight symbol="thymine">0.010359504816204873</weight>
        <weight symbol="cytosine">0.9790817032672029</weight>
        <weight symbol="guanine">0.006921738150160928</weight>
      </column>
      <column pos="7">
        <weight symbol="adenine">0.9795533135364799</weight>
        <weight symbol="thymine">0.004451559459831114</weight>
        <weight symbol="cytosine">0.012536157059700279</weight>
        <weight symbol="guanine">0.0034589699439894115</weight>
      </column>
      <column pos="8">
        <weight symbol="adenine">0.022476092233041374</weight>
        <weight symbol="thymine">0.970443970118461</weight>
        <weight symbol="cytosine">0.003603184557011021</weight>
        <weight symbol="guanine">0.003476753091484302</weight>
      </column>
      <column pos="9">
        <weight symbol="adenine">0.09938953525134778</weight>
        <weight symbol="thymine">0.5706791777521966</weight>
        <weight symbol="cytosine">0.15458457573247408</weight>
        <weight symbol="guanine">0.17534671126398227</weight>
      </column>
      <column pos="10">
        <weight symbol="adenine">0.1450558945975812</weight>
        <weight symbol="thymine">0.7715958074935407</weight>
        <weight symbol="cytosine">0.007768740111967112</weight>
        <weight symbol="guanine">0.07557955779690902</weight>
      </column>
      <column pos="11">
        <weight symbol="adenine">0.10504900194000469</weight>
        <weight symbol="thymine">0.8759334827760564</weight>
        <weight symbol="cytosine">0.004917229780348452</weight>
        <weight symbol="guanine">0.014100285503588723</weight>
      </column>
      <column pos="12">
        <weight symbol="adenine">0.1388129728327614</weight>
        <weight symbol="thymine">0.296078885549055</weight>
        <weight symbol="cytosine">0.01577664786098031</weight>
        <weight symbol="guanine">0.549331493757205</weight>
      </column>
      <column pos="13">
        <weight symbol="adenine">0.21725393633770218</weight>
        <weight symbol="thymine">0.3331086395916601</weight>
        <weight symbol="cytosine">0.1633903798885645</weight>
        <weight symbol="guanine">0.2862470441820732</weight>
      </column>
    </weightmatrix>
    <threshold>0.0</threshold>
  </motif>
  <motif>
    <name>Pho_12b</name>
    <weightmatrix alphabet="DNA" columns="12">
      <column pos="0">
        <weight symbol="adenine">0.1221682595715697</weight>
        <weight symbol="thymine">0.1208230043795676</weight>
        <weight symbol="cytosine">0.5890338261940452</weight>
        <weight symbol="guanine">0.16797490985481744</weight>
      </column>
      <column pos="1">
        <weight symbol="adenine">0.11355389796088754</weight>
        <weight symbol="thymine">0.07189388295921677</weight>
        <weight symbol="cytosine">0.002646084545810048</weight>
        <weight symbol="guanine">0.811906134534086</weight>
      </column>
      <column pos="2">
        <weight symbol="adenine">0.30984325818958625</weight>
        <weight symbol="thymine">0.05058690526976576</weight>
        <weight symbol="cytosine">0.3712450715402078</weight>
        <weight symbol="guanine">0.26832476500044017</weight>
      </column>
      <column pos="3">
        <weight symbol="adenine">0.14355541708804279</weight>
        <weight symbol="thymine">0.017422144785597747</weight>
        <weight symbol="cytosine">0.698227438526732</weight>
        <weight symbol="guanine">0.14079499959962746</weight>
      </column>
      <column pos="4">
        <weight symbol="adenine">0.15887379792540585</weight>
        <weight symbol="thymine">0.05493761023322787</weight>
        <weight symbol="cytosine">0.0033621728968371875</weight>
        <weight symbol="guanine">0.7828264189445289</weight>
      </column>
      <column pos="5">
        <weight symbol="adenine">0.05529084980874133</weight>
        <weight symbol="thymine">0.002988021095243467</weight>
        <weight symbol="cytosine">0.9221063595920996</weight>
        <weight symbol="guanine">0.019614769503917877</weight>
      </column>
      <column pos="6">
        <weight symbol="adenine">0.0026861692287387046</weight>
        <weight symbol="thymine">0.040360751551776</weight>
        <weight symbol="cytosine">0.9536629445853244</weight>
        <weight symbol="guanine">0.0032901346341608385</weight>
      </column>
      <column pos="7">
        <weight symbol="adenine">0.9722932854302322</weight>
        <weight symbol="thymine">0.01377161085804922</weight>
        <weight symbol="cytosine">0.010317494410048669</weight>
        <weight symbol="guanine">0.0036176093016706103</weight>
      </column>
      <column pos="8">
        <weight symbol="adenine">0.02803303744907588</weight>
        <weight symbol="thymine">0.9073572604315302</weight>
        <weight symbol="cytosine">0.0028369916005111903</weight>
        <weight symbol="guanine">0.06177271051888128</weight>
      </column>
      <column pos="9">
        <weight symbol="adenine">0.04656401781318851</weight>
        <weight symbol="thymine">0.7731946484402386</weight>
        <weight symbol="cytosine">0.06753849699294336</weight>
        <weight symbol="guanine">0.11270283675362971</weight>
      </column>
      <column pos="10">
        <weight symbol="adenine">0.06346731570280083</weight>
        <weight symbol="thymine">0.6591360837765134</weight>
        <weight symbol="cytosine">0.0099932579940164</weight>
        <weight symbol="guanine">0.26740334252667064</weight>
      </column>
      <column pos="11">
        <weight symbol="adenine">0.029359221128100632</weight>
        <weight symbol="thymine">0.6570075695228101</weight>
        <weight symbol="cytosine">0.3003636719972409</weight>
        <weight symbol="guanine">0.013269537351848326</weight>
      </column>
    </weightmatrix>
    <threshold>0.0</threshold>
  </motif>
  <motif>
    <name>Pho_14a</name>
    <weightmatrix alphabet="DNA" columns="14">
      <column pos="0">
        <weight symbol="adenine">0.004351200557119202</weight>
        <weight symbol="thymine">0.19422835322742793</weight>
        <weight symbol="cytosine">0.19479321124221885</weight>
        <weight symbol="guanine">0.6066272349732341</weight>
      </column>
      <column pos="1">
        <weight symbol="adenine">0.1827344355374664</weight>
        <weight symbol="thymine">0.10423127434441376</weight>
        <weight symbol="cytosine">0.30113260118080015</weight>
        <weight symbol="guanine">0.41190168893731943</weight>
      </column>
      <column pos="2">
        <weight symbol="adenine">0.2756666922009669</weight>
        <weight symbol="thymine">0.06397267880686988</weight>
        <weight symbol="cytosine">0.24839219907160526</weight>
        <weight symbol="guanine">0.41196842992055777</weight>
      </column>
      <column pos="3">
        <weight symbol="adenine">0.33985855742529403</weight>
        <weight symbol="thymine">0.03949835841549771</weight>
        <weight symbol="cytosine">0.42842561814526864</weight>
        <weight symbol="guanine">0.19221746601393952</weight>
      </column>
      <column pos="4">
        <weight symbol="adenine">0.18492347558107158</weight>
        <weight symbol="thymine">0.05403752312354131</weight>
        <weight symbol="cytosine">0.6332681980098449</weight>
        <weight symbol="guanine">0.12777080328554385</weight>
      </column>
      <column pos="5">
        <weight symbol="adenine">0.022203712789083778</weight>
        <weight symbol="thymine">0.09873964836190757</weight>
        <weight symbol="cytosine">0.15686354238831227</weight>
        <weight symbol="guanine">0.7221930964606965</weight>
      </column>
      <column pos="6">
        <weight symbol="adenine">0.006868336877846969</weight>
        <weight symbol="thymine">0.007965687016674704</weight>
        <weight symbol="cytosine">0.9806112245549975</weight>
        <weight symbol="guanine">0.004554751550481217</weight>
      </column>
      <column pos="7">
        <weight symbol="adenine">0.010633407551338176</weight>
        <weight symbol="thymine">0.0021627361717197085</weight>
        <weight symbol="cytosine">0.9275505023729753</weight>
        <weight symbol="guanine">0.05965335390396258</weight>
      </column>
      <column pos="8">
        <weight symbol="adenine">0.9845033096155352</weight>
        <weight symbol="thymine">0.003764957019690196</weight>
        <weight symbol="cytosine">0.002364908977542468</weight>
        <weight symbol="guanine">0.00936682438723168</weight>
      </column>
      <column pos="9">
        <weight symbol="adenine">0.014203575739654072</weight>
        <weight symbol="thymine">0.9565820133505557</weight>
        <weight symbol="cytosine">0.02338167763075073</weight>
        <weight symbol="guanine">0.005832733279039526</weight>
      </column>
      <column pos="10">
        <weight symbol="adenine">0.0024317507290401584</weight>
        <weight symbol="thymine">0.7687586293630972</weight>
        <weight symbol="cytosine">0.22321563918155307</weight>
        <weight symbol="guanine">0.005593980726309082</weight>
      </column>
      <column pos="11">
        <weight symbol="adenine">0.04749292448462623</weight>
        <weight symbol="thymine">0.8206929762732142</weight>
        <weight symbol="cytosine">0.013735849288549883</weight>
        <weight symbol="guanine">0.11807824995361049</weight>
      </column>
      <column pos="12">
        <weight symbol="adenine">0.05135688348487694</weight>
        <weight symbol="thymine">0.9340958171534963</weight>
        <weight symbol="cytosine">0.004883637442514513</weight>
        <weight symbol="guanine">0.00966366191911315</weight>
      </column>
      <column pos="13">
        <weight symbol="adenine">0.21028509751298494</weight>
        <weight symbol="thymine">0.07394827575579709</weight>
        <weight symbol="cytosine">0.034528314571789634</weight>
        <weight symbol="guanine">0.6812383121594295</weight>
      </column>
    </weightmatrix>
    <threshold>0.0</threshold>
  </motif>
  <motif>
    <name>Pho_6</name>
    <weightmatrix alphabet="DNA" columns="6">
      <column pos="0">
        <weight symbol="adenine">0.02084665655775953</weight>
        <weight symbol="thymine">0.06268557006823584</weight>
        <weight symbol="cytosine">0.6031284340385625</weight>
        <weight symbol="guanine">0.3133393393354417</weight>
      </column>
      <column pos="1">
        <weight symbol="adenine">0.009781980855735272</weight>
        <weight symbol="thymine">0.0028859205413794596</weight>
        <weight symbol="cytosine">0.008004028888345864</weight>
        <weight symbol="guanine">0.9793280697145386</weight>
      </column>
      <column pos="2">
        <weight symbol="adenine">0.03041143716423494</weight>
        <weight symbol="thymine">0.00342749709984732</weight>
        <weight symbol="cytosine">0.9618149220550647</weight>
        <weight symbol="guanine">0.00434614368085271</weight>
      </column>
      <column pos="3">
        <weight symbol="adenine">0.009667797017322842</weight>
        <weight symbol="thymine">0.006035496683079582</weight>
        <weight symbol="cytosine">0.9764871803621523</weight>
        <weight symbol="guanine">0.00780952593744565</weight>
      </column>
      <column pos="4">
        <weight symbol="adenine">0.946001728780361</weight>
        <weight symbol="thymine">0.041144774710732794</weight>
        <weight symbol="cytosine">0.005003283907129152</weight>
        <weight symbol="guanine">0.007850212601778001</weight>
      </column>
      <column pos="5">
        <weight symbol="adenine">0.0037507384568066437</weight>
        <weight symbol="thymine">0.9709710016692316</weight>
        <weight symbol="cytosine">0.02021726790509211</weight>
        <weight symbol="guanine">0.00506099196886997</weight>
      </column>
    </weightmatrix>
    <threshold>0.0</threshold>
    <prop>
      <key>nmica.history_thread</key>
      <value>1223</value>
    </prop>
  </motif>
  <motif>
    <name>TGGCC_12</name>
    <weightmatrix alphabet="DNA" columns="12">
      <column pos="0">
        <weight symbol="adenine">0.5715156590293926</weight>
        <weight symbol="thymine">0.07268373668409206</weight>
        <weight symbol="cytosine">0.31611704332057633</weight>
        <weight symbol="guanine">0.03968356096593907</weight>
      </column>
      <column pos="1">
        <weight symbol="adenine">0.41129002309702656</weight>
        <weight symbol="thymine">0.4428534988032531</weight>
        <weight symbol="cytosine">0.00756195196926618</weight>
        <weight symbol="guanine">0.13829452613045418</weight>
      </column>
      <column pos="2">
        <weight symbol="adenine">0.3027647969083457</weight>
        <weight symbol="thymine">0.39974668515297956</weight>
        <weight symbol="cytosine">0.1138418080494844</weight>
        <weight symbol="guanine">0.18364670988919046</weight>
      </column>
      <column pos="3">
        <weight symbol="adenine">0.6207882947660877</weight>
        <weight symbol="thymine">0.06777581531784964</weight>
        <weight symbol="cytosine">0.13491530724183823</weight>
        <weight symbol="guanine">0.17652058267422463</weight>
      </column>
      <column pos="4">
        <weight symbol="adenine">0.003636235891700843</weight>
        <weight symbol="thymine">0.9748505983542437</weight>
        <weight symbol="cytosine">0.010897979692602141</weight>
        <weight symbol="guanine">0.010615186061453206</weight>
      </column>
      <column pos="5">
        <weight symbol="adenine">0.0031565036655727156</weight>
        <weight symbol="thymine">0.003519093321269986</weight>
        <weight symbol="cytosine">0.047489775737805474</weight>
        <weight symbol="guanine">0.9458346272753522</weight>
      </column>
      <column pos="6">
        <weight symbol="adenine">0.02145117009794948</weight>
        <weight symbol="thymine">0.002972705883456713</weight>
        <weight symbol="cytosine">0.006932044137599837</weight>
        <weight symbol="guanine">0.9686440798809939</weight>
      </column>
      <column pos="7">
        <weight symbol="adenine">0.010069750892202045</weight>
        <weight symbol="thymine">0.020069251312630182</weight>
        <weight symbol="cytosine">0.8672937028485089</weight>
        <weight symbol="guanine">0.10256729494665145</weight>
      </column>
      <column pos="8">
        <weight symbol="adenine">0.06904313266400879</weight>
        <weight symbol="thymine">0.011518495749245806</weight>
        <weight symbol="cytosine">0.9136246973218153</weight>
        <weight symbol="guanine">0.005813674264930518</weight>
      </column>
      <column pos="9">
        <weight symbol="adenine">0.1951626544051061</weight>
        <weight symbol="thymine">0.0026420934971029416</weight>
        <weight symbol="cytosine">0.005112105367609286</weight>
        <weight symbol="guanine">0.7970831467301802</weight>
      </column>
      <column pos="10">
        <weight symbol="adenine">0.2722142864265797</weight>
        <weight symbol="thymine">0.13021532987697534</weight>
        <weight symbol="cytosine">0.5921815492758049</weight>
        <weight symbol="guanine">0.005388834420640076</weight>
      </column>
      <column pos="11">
        <weight symbol="adenine">0.0989178756886091</weight>
        <weight symbol="thymine">0.19060773862166128</weight>
        <weight symbol="cytosine">0.6919881756309975</weight>
        <weight symbol="guanine">0.018486210058732116</weight>
      </column>
    </weightmatrix>
    <threshold>0.0</threshold>
  </motif>
  <motif>
    <name>TGGCC_14</name>
    <weightmatrix alphabet="DNA" columns="14">
      <column pos="0">
        <weight symbol="adenine">0.6178437683134932</weight>
        <weight symbol="thymine">0.06471783384373705</weight>
        <weight symbol="cytosine">0.31258498073289637</weight>
        <weight symbol="guanine">0.0048534171098732135</weight>
      </column>
      <column pos="1">
        <weight symbol="adenine">0.45905174174873004</weight>
        <weight symbol="thymine">0.28409324942896574</weight>
        <weight symbol="cytosine">0.08787926264427867</weight>
        <weight symbol="guanine">0.1689757461780257</weight>
      </column>
      <column pos="2">
        <weight symbol="adenine">0.2004329694869495</weight>
        <weight symbol="thymine">0.6511328665296024</weight>
        <weight symbol="cytosine">0.0448536773168997</weight>
        <weight symbol="guanine">0.10358048666654816</weight>
      </column>
      <column pos="3">
        <weight symbol="adenine">0.5217514853849243</weight>
        <weight symbol="thymine">0.24651850682370827</weight>
        <weight symbol="cytosine">0.19180699399229967</weight>
        <weight symbol="guanine">0.0399230137990684</weight>
      </column>
      <column pos="4">
        <weight symbol="adenine">0.022934056959475677</weight>
        <weight symbol="thymine">0.9617447924364694</weight>
        <weight symbol="cytosine">0.009488199677430252</weight>
        <weight symbol="guanine">0.005832950926624089</weight>
      </column>
      <column pos="5">
        <weight symbol="adenine">0.0022261883538169</weight>
        <weight symbol="thymine">0.01851744437519796</weight>
        <weight symbol="cytosine">0.04688235558753481</weight>
        <weight symbol="guanine">0.9323740116834498</weight>
      </column>
      <column pos="6">
        <weight symbol="adenine">0.021947013165399945</weight>
        <weight symbol="thymine">0.04270042302445928</weight>
        <weight symbol="cytosine">0.02273393266281092</weight>
        <weight symbol="guanine">0.91261863114733</weight>
      </column>
      <column pos="7">
        <weight symbol="adenine">0.00841623649396307</weight>
        <weight symbol="thymine">0.07971668750368287</weight>
        <weight symbol="cytosine">0.8965662365846376</weight>
        <weight symbol="guanine">0.01530083941771641</weight>
      </column>
      <column pos="8">
        <weight symbol="adenine">0.012822989793191113</weight>
        <weight symbol="thymine">0.04192684248791533</weight>
        <weight symbol="cytosine">0.8046715380702095</weight>
        <weight symbol="guanine">0.1405786296486841</weight>
      </column>
      <column pos="9">
        <weight symbol="adenine">0.10831555319259842</weight>
        <weight symbol="thymine">0.0031038402982823763</weight>
        <weight symbol="cytosine">0.015473341296871909</weight>
        <weight symbol="guanine">0.8731072652122476</weight>
      </column>
      <column pos="10">
        <weight symbol="adenine">0.39061239448371277</weight>
        <weight symbol="thymine">0.1076646979847931</weight>
        <weight symbol="cytosine">0.49868271315666285</weight>
        <weight symbol="guanine">0.0030401943748312225</weight>
      </column>
      <column pos="11">
        <weight symbol="adenine">0.1971696268172984</weight>
        <weight symbol="thymine">0.0971813178724077</weight>
        <weight symbol="cytosine">0.597780318470004</weight>
        <weight symbol="guanine">0.10786873684029</weight>
      </column>
      <column pos="12">
        <weight symbol="adenine">0.11405397066953328</weight>
        <weight symbol="thymine">0.5190099316181651</weight>
        <weight symbol="cytosine">0.0028269998082500786</weight>
        <weight symbol="guanine">0.3641090979040518</weight>
      </column>
      <column pos="13">
        <weight symbol="adenine">0.07693775102481902</weight>
        <weight symbol="thymine">0.4803257736243473</weight>
        <weight symbol="cytosine">0.35161229069603295</weight>
        <weight symbol="guanine">0.09112418465480056</weight>
      </column>
    </weightmatrix>
    <threshold>0.0</threshold>
  </motif>
  <motif>
    <name>TGGCC_7</name>
    <weightmatrix alphabet="DNA" columns="7">
      <column pos="0">
        <weight symbol="adenine">0.11645876734880811</weight>
        <weight symbol="thymine">0.7955103410709033</weight>
        <weight symbol="cytosine">0.048087908469127805</weight>
        <weight symbol="guanine">0.039942983111160735</weight>
      </column>
      <column pos="1">
        <weight symbol="adenine">0.011551268302165251</weight>
        <weight symbol="thymine">0.0026227092720732723</weight>
        <weight symbol="cytosine">0.002144941396853473</weight>
        <weight symbol="guanine">0.9836810810289084</weight>
      </column>
      <column pos="2">
        <weight symbol="adenine">0.008600439686431555</weight>
        <weight symbol="thymine">0.03056127439085483</weight>
        <weight symbol="cytosine">0.10047342484262216</weight>
        <weight symbol="guanine">0.8603648610800912</weight>
      </column>
      <column pos="3">
        <weight symbol="adenine">0.011159232281037487</weight>
        <weight symbol="thymine">0.011818671020896737</weight>
        <weight symbol="cytosine">0.9232718506299691</weight>
        <weight symbol="guanine">0.05375024606809911</weight>
      </column>
      <column pos="4">
        <weight symbol="adenine">0.0058121877660119135</weight>
        <weight symbol="thymine">0.024115071564880918</weight>
        <weight symbol="cytosine">0.8506771585659256</weight>
        <weight symbol="guanine">0.11939558210318167</weight>
      </column>
      <column pos="5">
        <weight symbol="adenine">0.4898759553082303</weight>
        <weight symbol="thymine">0.002397578811605359</weight>
        <weight symbol="cytosine">0.006244051694446655</weight>
        <weight symbol="guanine">0.5014824141857179</weight>
      </column>
      <column pos="6">
        <weight symbol="adenine">0.6018658270323592</weight>
        <weight symbol="thymine">0.043432948116476924</weight>
        <weight symbol="cytosine">0.32746847871245743</weight>
        <weight symbol="guanine">0.027232746138706153</weight>
      </column>
    </weightmatrix>
    <threshold>0.0</threshold>
    <prop>
      <key>nmica.history_thread</key>
      <value>2477</value>
    </prop>
  </motif>
  <motif>
    <name>GAGA_12</name>
    <weightmatrix alphabet="DNA" columns="12">
      <column pos="0">
        <weight symbol="adenine">0.8047385906511313</weight>
        <weight symbol="thymine">0.030247314132662618</weight>
        <weight symbol="cytosine">0.16279921964796437</weight>
        <weight symbol="guanine">0.0022148755682403765</weight>
      </column>
      <column pos="1">
        <weight symbol="adenine">0.06406107902363381</weight>
        <weight symbol="thymine">0.0020693275743429457</weight>
        <weight symbol="cytosine">0.03853327946065392</weight>
        <weight symbol="guanine">0.8953363139413684</weight>
      </column>
      <column pos="2">
        <weight symbol="adenine">0.9204005910556871</weight>
        <weight symbol="thymine">0.032877331506719384</weight>
        <weight symbol="cytosine">0.03486541484482932</weight>
        <weight symbol="guanine">0.011856662592764544</weight>
      </column>
      <column pos="3">
        <weight symbol="adenine">0.023147427002531414</weight>
        <weight symbol="thymine">0.029797259651518224</weight>
        <weight symbol="cytosine">0.023726881349385588</weight>
        <weight symbol="guanine">0.9233284319965626</weight>
      </column>
      <column pos="4">
        <weight symbol="adenine">0.8249651731932375</weight>
        <weight symbol="thymine">0.0030503621169621397</weight>
        <weight symbol="cytosine">0.1405480119377612</weight>
        <weight symbol="guanine">0.03143645275203879</weight>
      </column>
      <column pos="5">
        <weight symbol="adenine">0.024087771219804002</weight>
        <weight symbol="thymine">0.09143342075462019</weight>
        <weight symbol="cytosine">0.07270481641744868</weight>
        <weight symbol="guanine">0.8117739916081268</weight>
      </column>
      <column pos="6">
        <weight symbol="adenine">0.7592739009607116</weight>
        <weight symbol="thymine">0.012223269066089112</weight>
        <weight symbol="cytosine">0.22413798365583582</weight>
        <weight symbol="guanine">0.004364846317364292</weight>
      </column>
      <column pos="7">
        <weight symbol="adenine">0.35103622443008353</weight>
        <weight symbol="thymine">0.00851270849770305</weight>
        <weight symbol="cytosine">0.01288066502158262</weight>
        <weight symbol="guanine">0.627570402050631</weight>
      </column>
      <column pos="8">
        <weight symbol="adenine">0.14449012232259675</weight>
        <weight symbol="thymine">0.3710302637281354</weight>
        <weight symbol="cytosine">0.45459211915727354</weight>
        <weight symbol="guanine">0.029887494791994033</weight>
      </column>
      <column pos="9">
        <weight symbol="adenine">0.004712719910795024</weight>
        <weight symbol="thymine">0.03715220201184239</weight>
        <weight symbol="cytosine">0.11751093767895214</weight>
        <weight symbol="guanine">0.8406241403984125</weight>
      </column>
      <column pos="10">
        <weight symbol="adenine">0.6884802249569055</weight>
        <weight symbol="thymine">0.12490450663846074</weight>
        <weight symbol="cytosine">0.011062428456122285</weight>
        <weight symbol="guanine">0.17555283994851184</weight>
      </column>
      <column pos="11">
        <weight symbol="adenine">0.026764494565476412</weight>
        <weight symbol="thymine">0.05929122076134435</weight>
        <weight symbol="cytosine">0.0031821961261569117</weight>
        <weight symbol="guanine">0.9107620885470215</weight>
      </column>
    </weightmatrix>
    <threshold>0.0</threshold>
  </motif>
  <motif>
    <name>GAGA_14b</name>
    <weightmatrix alphabet="DNA" columns="14">
      <column pos="0">
        <weight symbol="adenine">0.05320887597581677</weight>
        <weight symbol="thymine">0.0031159496364481652</weight>
        <weight symbol="cytosine">0.029420800598033297</weight>
        <weight symbol="guanine">0.9142543737897024</weight>
      </column>
      <column pos="1">
        <weight symbol="adenine">0.41515203116285504</weight>
        <weight symbol="thymine">0.06520817313043983</weight>
        <weight symbol="cytosine">0.47655730621500586</weight>
        <weight symbol="guanine">0.04308248949169928</weight>
      </column>
      <column pos="2">
        <weight symbol="adenine">0.10749606289149102</weight>
        <weight symbol="thymine">0.1405370783786298</weight>
        <weight symbol="cytosine">0.18941694125712316</weight>
        <weight symbol="guanine">0.5625499174727561</weight>
      </column>
      <column pos="3">
        <weight symbol="adenine">0.9338647198300812</weight>
        <weight symbol="thymine">0.012649030868629844</weight>
        <weight symbol="cytosine">0.05124286345553558</weight>
        <weight symbol="guanine">0.002243385845751914</weight>
      </column>
      <column pos="4">
        <weight symbol="adenine">0.006566198057405441</weight>
        <weight symbol="thymine">0.009240438532858044</weight>
        <weight symbol="cytosine">0.11240973698703464</weight>
        <weight symbol="guanine">0.8717836264227017</weight>
      </column>
      <column pos="5">
        <weight symbol="adenine">0.7978818650111054</weight>
        <weight symbol="thymine">0.11890523976391845</weight>
        <weight symbol="cytosine">0.07172024807882174</weight>
        <weight symbol="guanine">0.011492647146153683</weight>
      </column>
      <column pos="6">
        <weight symbol="adenine">0.21948892687202953</weight>
        <weight symbol="thymine">0.0030882272302135442</weight>
        <weight symbol="cytosine">0.04476179825569361</weight>
        <weight symbol="guanine">0.7326610476420623</weight>
      </column>
      <column pos="7">
        <weight symbol="adenine">0.2709561088567034</weight>
        <weight symbol="thymine">0.023608147427245065</weight>
        <weight symbol="cytosine">0.5321520200809231</weight>
        <weight symbol="guanine">0.17328372363512806</weight>
      </column>
      <column pos="8">
        <weight symbol="adenine">0.005744991256408236</weight>
        <weight symbol="thymine">0.07654153221200247</weight>
        <weight symbol="cytosine">0.005174302171637935</weight>
        <weight symbol="guanine">0.9125391743599516</weight>
      </column>
      <column pos="9">
        <weight symbol="adenine">0.976870796540524</weight>
        <weight symbol="thymine">0.009929049841051417</weight>
        <weight symbol="cytosine">0.002167725048040606</weight>
        <weight symbol="guanine">0.01103242857038449</weight>
      </column>
      <column pos="10">
        <weight symbol="adenine">0.013292121576329679</weight>
        <weight symbol="thymine">0.0058875291511282625</weight>
        <weight symbol="cytosine">0.03453202121097914</weight>
        <weight symbol="guanine">0.9462883280615597</weight>
      </column>
      <column pos="11">
        <weight symbol="adenine">0.8371180419722617</weight>
        <weight symbol="thymine">0.04687705897826549</weight>
        <weight symbol="cytosine">0.10409807025971353</weight>
        <weight symbol="guanine">0.01190682878975997</weight>
      </column>
      <column pos="12">
        <weight symbol="adenine">0.021119377313179626</weight>
        <weight symbol="thymine">0.2785398781452295</weight>
        <weight symbol="cytosine">0.05798192332893812</weight>
        <weight symbol="guanine">0.6423588212126522</weight>
      </column>
      <column pos="13">
        <weight symbol="adenine">0.5688933651391458</weight>
        <weight symbol="thymine">0.05854613989253408</weight>
        <weight symbol="cytosine">0.039250711797723846</weight>
        <weight symbol="guanine">0.33330978317059645</weight>
      </column>
    </weightmatrix>
    <threshold>0.0</threshold>
  </motif>
  <motif>
    <name>GAGA_14c</name>
    <weightmatrix alphabet="DNA" columns="14">
      <column pos="0">
        <weight symbol="adenine">0.6622141393335635</weight>
        <weight symbol="thymine">0.01273173802209357</weight>
        <weight symbol="cytosine">0.12265218933546673</weight>
        <weight symbol="guanine">0.20240193330887563</weight>
      </column>
      <column pos="1">
        <weight symbol="adenine">0.012995103462657795</weight>
        <weight symbol="thymine">0.013683620025643916</weight>
        <weight symbol="cytosine">0.0022382089444606596</weight>
        <weight symbol="guanine">0.9710830675672368</weight>
      </column>
      <column pos="2">
        <weight symbol="adenine">0.653909228797388</weight>
        <weight symbol="thymine">0.0572276441283318</weight>
        <weight symbol="cytosine">0.28569804241506686</weight>
        <weight symbol="guanine">0.003165084659206971</weight>
      </column>
      <column pos="3">
        <weight symbol="adenine">0.009970786102490536</weight>
        <weight symbol="thymine">0.016047026908609662</weight>
        <weight symbol="cytosine">0.034774247698080976</weight>
        <weight symbol="guanine">0.9392079392908196</weight>
      </column>
      <column pos="4">
        <weight symbol="adenine">0.6413772579549122</weight>
        <weight symbol="thymine">0.11727363331917448</weight>
        <weight symbol="cytosine">0.16811005018279734</weight>
        <weight symbol="guanine">0.07323905854311602</weight>
      </column>
      <column pos="5">
        <weight symbol="adenine">0.08481901602508489</weight>
        <weight symbol="thymine">0.004810899050728703</weight>
        <weight symbol="cytosine">0.08252212297363658</weight>
        <weight symbol="guanine">0.8278479619505522</weight>
      </column>
      <column pos="6">
        <weight symbol="adenine">0.9713144462675812</weight>
        <weight symbol="thymine">0.013572194097182263</weight>
        <weight symbol="cytosine">0.0021186038010885208</weight>
        <weight symbol="guanine">0.012994755834147092</weight>
      </column>
      <column pos="7">
        <weight symbol="adenine">0.11917648130430457</weight>
        <weight symbol="thymine">0.0028906819723083276</weight>
        <weight symbol="cytosine">0.07209629854454973</weight>
        <weight symbol="guanine">0.8058365381788359</weight>
      </column>
      <column pos="8">
        <weight symbol="adenine">0.6359531947965735</weight>
        <weight symbol="thymine">0.07153464498610979</weight>
        <weight symbol="cytosine">0.141774719929856</weight>
        <weight symbol="guanine">0.1507374402874617</weight>
      </column>
      <column pos="9">
        <weight symbol="adenine">0.021812354093672104</weight>
        <weight symbol="thymine">0.00431113073087518</weight>
        <weight symbol="cytosine">0.06343335173278011</weight>
        <weight symbol="guanine">0.9104431634426738</weight>
      </column>
      <column pos="10">
        <weight symbol="adenine">0.9583730686603471</weight>
        <weight symbol="thymine">0.0020768189361323923</weight>
        <weight symbol="cytosine">0.003278817456727057</weight>
        <weight symbol="guanine">0.03627129494679424</weight>
      </column>
      <column pos="11">
        <weight symbol="adenine">0.0059011457876882376</weight>
        <weight symbol="thymine">0.025584407375631835</weight>
        <weight symbol="cytosine">0.006532211935062961</weight>
        <weight symbol="guanine">0.9619822349016176</weight>
      </column>
      <column pos="12">
        <weight symbol="adenine">0.6421330839139168</weight>
        <weight symbol="thymine">0.09446961705973339</weight>
        <weight symbol="cytosine">0.2523170305866962</weight>
        <weight symbol="guanine">0.01108026843965358</weight>
      </column>
      <column pos="13">
        <weight symbol="adenine">0.008650167487630016</weight>
        <weight symbol="thymine">0.01450535586953533</weight>
        <weight symbol="cytosine">0.0024721423609839147</weight>
        <weight symbol="guanine">0.9743723342818527</weight>
      </column>
    </weightmatrix>
    <threshold>0.0</threshold>
  </motif>
  <motif>
    <name>GAGA_14a</name>
    <weightmatrix alphabet="DNA" columns="14">
      <column pos="0">
        <weight symbol="adenine">0.010406837052516018</weight>
        <weight symbol="thymine">0.0022684360408586515</weight>
        <weight symbol="cytosine">0.0021128856799312442</weight>
        <weight symbol="guanine">0.9852118412266939</weight>
      </column>
      <column pos="1">
        <weight symbol="adenine">0.2070588805499831</weight>
        <weight symbol="thymine">0.48650932191080626</weight>
        <weight symbol="cytosine">0.2508310650662162</weight>
        <weight symbol="guanine">0.05560073247299435</weight>
      </column>
      <column pos="2">
        <weight symbol="adenine">0.0034950087361073187</weight>
        <weight symbol="thymine">0.0317230861934743</weight>
        <weight symbol="cytosine">0.06663433218563886</weight>
        <weight symbol="guanine">0.8981475728847782</weight>
      </column>
      <column pos="3">
        <weight symbol="adenine">0.2849644424681279</weight>
        <weight symbol="thymine">0.07639132959508353</weight>
        <weight symbol="cytosine">0.4965074079323901</weight>
        <weight symbol="guanine">0.1421368200043982</weight>
      </column>
      <column pos="4">
        <weight symbol="adenine">0.09230024732087591</weight>
        <weight symbol="thymine">0.0022562885730377266</weight>
        <weight symbol="cytosine">0.019726914446590884</weight>
        <weight symbol="guanine">0.8857165496594955</weight>
      </column>
      <column pos="5">
        <weight symbol="adenine">0.9746295514441644</weight>
        <weight symbol="thymine">0.00311291882039647</weight>
        <weight symbol="cytosine">0.004980797447958985</weight>
        <weight symbol="guanine">0.017276732287480154</weight>
      </column>
      <column pos="6">
        <weight symbol="adenine">0.31281348237761547</weight>
        <weight symbol="thymine">0.08979528352719282</weight>
        <weight symbol="cytosine">0.07479536260053635</weight>
        <weight symbol="guanine">0.5225958714946555</weight>
      </column>
      <column pos="7">
        <weight symbol="adenine">0.4677088152279403</weight>
        <weight symbol="thymine">0.08052023407505529</weight>
        <weight symbol="cytosine">0.4287480247853396</weight>
        <weight symbol="guanine">0.023022925911665378</weight>
      </column>
      <column pos="8">
        <weight symbol="adenine">0.011994702113855352</weight>
        <weight symbol="thymine">0.033320115352789906</weight>
        <weight symbol="cytosine">0.0028261807450166436</weight>
        <weight symbol="guanine">0.951859001788338</weight>
      </column>
      <column pos="9">
        <weight symbol="adenine">0.8224712656530624</weight>
        <weight symbol="thymine">0.0023595224072204706</weight>
        <weight symbol="cytosine">0.07534425810178962</weight>
        <weight symbol="guanine">0.09982495383792643</weight>
      </column>
      <column pos="10">
        <weight symbol="adenine">0.0020282925392115826</weight>
        <weight symbol="thymine">0.018934406975392944</weight>
        <weight symbol="cytosine">0.006313793599100741</weight>
        <weight symbol="guanine">0.9727235068862947</weight>
      </column>
      <column pos="11">
        <weight symbol="adenine">0.9720673722392877</weight>
        <weight symbol="thymine">0.01580858956442367</weight>
        <weight symbol="cytosine">0.0038097013076487953</weight>
        <weight symbol="guanine">0.00831433688863966</weight>
      </column>
      <column pos="12">
        <weight symbol="adenine">0.0028329756553569685</weight>
        <weight symbol="thymine">0.14761010730139676</weight>
        <weight symbol="cytosine">0.3113398789802692</weight>
        <weight symbol="guanine">0.5382170380629766</weight>
      </column>
      <column pos="13">
        <weight symbol="adenine">0.34424215869289393</weight>
        <weight symbol="thymine">0.0020566760282963153</weight>
        <weight symbol="cytosine">0.12140385108701462</weight>
        <weight symbol="guanine">0.5322973141917962</weight>
      </column>
    </weightmatrix>
    <threshold>0.0</threshold>
    <prop>
      <key>nmica.history_thread</key>
      <value>4553</value>
    </prop>
  </motif>
  <motif>
    <name>GAGA_6</name>
    <weightmatrix alphabet="DNA" columns="6">
      <column pos="0">
        <weight symbol="adenine">0.018744966073919636</weight>
        <weight symbol="thymine">0.30869219236891765</weight>
        <weight symbol="cytosine">0.014233211780351434</weight>
        <weight symbol="guanine">0.6583296297768131</weight>
      </column>
      <column pos="1">
        <weight symbol="adenine">0.9515015423634303</weight>
        <weight symbol="thymine">0.0022840174246537732</weight>
        <weight symbol="cytosine">0.03483237691688233</weight>
        <weight symbol="guanine">0.011382063295035902</weight>
      </column>
      <column pos="2">
        <weight symbol="adenine">0.0022466647250758546</weight>
        <weight symbol="thymine">0.04344531447282183</weight>
        <weight symbol="cytosine">0.0054062260311776465</weight>
        <weight symbol="guanine">0.9489017947709251</weight>
      </column>
      <column pos="3">
        <weight symbol="adenine">0.8920544471048264</weight>
        <weight symbol="thymine">0.06383574077977625</weight>
        <weight symbol="cytosine">0.04159803549658465</weight>
        <weight symbol="guanine">0.0025117766188126655</weight>
      </column>
      <column pos="4">
        <weight symbol="adenine">0.007878051342995903</weight>
        <weight symbol="thymine">0.004746543454725279</weight>
        <weight symbol="cytosine">0.023766257513987924</weight>
        <weight symbol="guanine">0.9636091476882916</weight>
      </column>
      <column pos="5">
        <weight symbol="adenine">0.054787828051527175</weight>
        <weight symbol="thymine">0.0034031317622183603</weight>
        <weight symbol="cytosine">0.9112447348304736</weight>
        <weight symbol="guanine">0.03056430535578053</weight>
      </column>
    </weightmatrix>
    <threshold>0.0</threshold>
  </motif>
  <motif>
    <name>Zeste_14</name>
    <weightmatrix alphabet="DNA" columns="14">
      <column pos="0">
        <weight symbol="adenine">0.21597133190344578</weight>
        <weight symbol="thymine">0.14797965478512484</weight>
        <weight symbol="cytosine">0.36316412741455806</weight>
        <weight symbol="guanine">0.27288488589687143</weight>
      </column>
      <column pos="1">
        <weight symbol="adenine">0.676582754871826</weight>
        <weight symbol="thymine">0.0042624195421251425</weight>
        <weight symbol="cytosine">0.28835763100931877</weight>
        <weight symbol="guanine">0.03079719457673033</weight>
      </column>
      <column pos="2">
        <weight symbol="adenine">0.13116368503734008</weight>
        <weight symbol="thymine">0.003783818105472816</weight>
        <weight symbol="cytosine">0.02619899375416798</weight>
        <weight symbol="guanine">0.8388535031030182</weight>
      </column>
      <column pos="3">
        <weight symbol="adenine">0.9667496572171983</weight>
        <weight symbol="thymine">0.014712465924908226</weight>
        <weight symbol="cytosine">0.016177731748843852</weight>
        <weight symbol="guanine">0.002360145109049634</weight>
      </column>
      <column pos="4">
        <weight symbol="adenine">0.14031658364691701</weight>
        <weight symbol="thymine">0.0029588926083858034</weight>
        <weight symbol="cytosine">0.05915521061010532</weight>
        <weight symbol="guanine">0.797569313134592</weight>
      </column>
      <column pos="5">
        <weight symbol="adenine">0.2154809736114364</weight>
        <weight symbol="thymine">0.1256148220979479</weight>
        <weight symbol="cytosine">0.6173396297440444</weight>
        <weight symbol="guanine">0.04156457454657212</weight>
      </column>
      <column pos="6">
        <weight symbol="adenine">0.003037742694191853</weight>
        <weight symbol="thymine">0.030896765538334245</weight>
        <weight symbol="cytosine">0.010025837186691994</weight>
        <weight symbol="guanine">0.9560396545807818</weight>
      </column>
      <column pos="7">
        <weight symbol="adenine">0.7260071139056056</weight>
        <weight symbol="thymine">0.010386663209156011</weight>
        <weight symbol="cytosine">0.003804700776534992</weight>
        <weight symbol="guanine">0.2598015221087044</weight>
      </column>
      <column pos="8">
        <weight symbol="adenine">0.02847277840738422</weight>
        <weight symbol="thymine">0.008895701883739624</weight>
        <weight symbol="cytosine">0.01817590573191085</weight>
        <weight symbol="guanine">0.9444556139769393</weight>
      </column>
      <column pos="9">
        <weight symbol="adenine">0.8511715100936216</weight>
        <weight symbol="thymine">0.13142101618386784</weight>
        <weight symbol="cytosine">0.004212622745860613</weight>
        <weight symbol="guanine">0.01319485097664894</weight>
      </column>
      <column pos="10">
        <weight symbol="adenine">0.027439552719496444</weight>
        <weight symbol="thymine">0.5115856517511331</weight>
        <weight symbol="cytosine">0.32382629025498555</weight>
        <weight symbol="guanine">0.13714850527438446</weight>
      </column>
      <column pos="11">
        <weight symbol="adenine">0.4763373680133614</weight>
        <weight symbol="thymine">0.012532680248576995</weight>
        <weight symbol="cytosine">0.0025119105668306484</weight>
        <weight symbol="guanine">0.5086180411712301</weight>
      </column>
      <column pos="12">
        <weight symbol="adenine">0.18171301859892017</weight>
        <weight symbol="thymine">0.05154368874858904</weight>
        <weight symbol="cytosine">0.030404100847708705</weight>
        <weight symbol="guanine">0.7363391918047751</weight>
      </column>
      <column pos="13">
        <weight symbol="adenine">0.06120889867581349</weight>
        <weight symbol="thymine">0.04547524832256053</weight>
        <weight symbol="cytosine">0.8840784369312872</weight>
        <weight symbol="guanine">0.00923741607033986</weight>
      </column>
    </weightmatrix>
    <threshold>0.0</threshold>
  </motif>
  <motif>
    <name>Zeste_12</name>
    <weightmatrix alphabet="DNA" columns="12">
      <column pos="0">
        <weight symbol="adenine">0.007734805173808195</weight>
        <weight symbol="thymine">0.01630071485811892</weight>
        <weight symbol="cytosine">0.042170091103072564</weight>
        <weight symbol="guanine">0.933794388865002</weight>
      </column>
      <column pos="1">
        <weight symbol="adenine">0.03468305915252768</weight>
        <weight symbol="thymine">0.6057969006977684</weight>
        <weight symbol="cytosine">0.35451839375250926</weight>
        <weight symbol="guanine">0.005001646397194846</weight>
      </column>
      <column pos="2">
        <weight symbol="adenine">0.00645433628547957</weight>
        <weight symbol="thymine">0.09506035632320037</weight>
        <weight symbol="cytosine">0.006404151086854714</weight>
        <weight symbol="guanine">0.8920811563044654</weight>
      </column>
      <column pos="3">
        <weight symbol="adenine">0.30005025619754294</weight>
        <weight symbol="thymine">0.07257872311013942</weight>
        <weight symbol="cytosine">0.5401607594471179</weight>
        <weight symbol="guanine">0.08721026124519979</weight>
      </column>
      <column pos="4">
        <weight symbol="adenine">0.11930500513703209</weight>
        <weight symbol="thymine">0.03237061460323854</weight>
        <weight symbol="cytosine">0.018109254806988728</weight>
        <weight symbol="guanine">0.8302151254527419</weight>
      </column>
      <column pos="5">
        <weight symbol="adenine">0.92855035307607</weight>
        <weight symbol="thymine">0.005369786013498428</weight>
        <weight symbol="cytosine">0.03016147711557846</weight>
        <weight symbol="guanine">0.03591838379484791</weight>
      </column>
      <column pos="6">
        <weight symbol="adenine">0.2594309026712462</weight>
        <weight symbol="thymine">0.011312209245130265</weight>
        <weight symbol="cytosine">0.014879897451010994</weight>
        <weight symbol="guanine">0.7143769906326126</weight>
      </column>
      <column pos="7">
        <weight symbol="adenine">0.266774256814155</weight>
        <weight symbol="thymine">0.11853295775421849</weight>
        <weight symbol="cytosine">0.5959854719177464</weight>
        <weight symbol="guanine">0.01870731351388002</weight>
      </column>
      <column pos="8">
        <weight symbol="adenine">0.00683045209833784</weight>
        <weight symbol="thymine">0.0023514034571488515</weight>
        <weight symbol="cytosine">0.004971174765235365</weight>
        <weight symbol="guanine">0.9858469696792751</weight>
      </column>
      <column pos="9">
        <weight symbol="adenine">0.8965985157173783</weight>
        <weight symbol="thymine">0.003664900318656622</weight>
        <weight symbol="cytosine">0.04869462005951223</weight>
        <weight symbol="guanine">0.05104196390445257</weight>
      </column>
      <column pos="10">
        <weight symbol="adenine">0.04796011397771984</weight>
        <weight symbol="thymine">0.008759151119046023</weight>
        <weight symbol="cytosine">0.033019803523075285</weight>
        <weight symbol="guanine">0.910260931380158</weight>
      </column>
      <column pos="11">
        <weight symbol="adenine">0.9470477403090689</weight>
        <weight symbol="thymine">0.0047848019627622545</weight>
        <weight symbol="cytosine">0.011761099495004229</weight>
        <weight symbol="guanine">0.03640635823316527</weight>
      </column>
    </weightmatrix>
    <threshold>0.0</threshold>
  </motif>
  <motif>
    <name>Zeste_7</name>
    <weightmatrix alphabet="DNA" columns="7">
      <column pos="0">
        <weight symbol="adenine">0.04606654947898529</weight>
        <weight symbol="thymine">0.003635841178204237</weight>
        <weight symbol="cytosine">0.005194630208308494</weight>
        <weight symbol="guanine">0.9451029791345019</weight>
      </column>
      <column pos="1">
        <weight symbol="adenine">0.9725762818295924</weight>
        <weight symbol="thymine">0.0030674117639777035</weight>
        <weight symbol="cytosine">0.010558778495507818</weight>
        <weight symbol="guanine">0.01379752791091994</weight>
      </column>
      <column pos="2">
        <weight symbol="adenine">0.013482884517672145</weight>
        <weight symbol="thymine">0.007745831300079316</weight>
        <weight symbol="cytosine">0.04088396886487736</weight>
        <weight symbol="guanine">0.937887315317371</weight>
      </column>
      <column pos="3">
        <weight symbol="adenine">0.33223383510085114</weight>
        <weight symbol="thymine">0.26727241555822623</weight>
        <weight symbol="cytosine">0.39515609070933433</weight>
        <weight symbol="guanine">0.00533765863158872</weight>
      </column>
      <column pos="4">
        <weight symbol="adenine">0.0051235312219241455</weight>
        <weight symbol="thymine">0.011820371018438266</weight>
        <weight symbol="cytosine">0.0044115146433021816</weight>
        <weight symbol="guanine">0.978644583116336</weight>
      </column>
      <column pos="5">
        <weight symbol="adenine">0.9058870511203158</weight>
        <weight symbol="thymine">0.015837809965768418</weight>
        <weight symbol="cytosine">0.07488756316702742</weight>
        <weight symbol="guanine">0.0033875757468872897</weight>
      </column>
      <column pos="6">
        <weight symbol="adenine">0.0802166772527995</weight>
        <weight symbol="thymine">0.007677768371416982</weight>
        <weight symbol="cytosine">0.12296918124010565</weight>
        <weight symbol="guanine">0.7891363731356779</weight>
      </column>
    </weightmatrix>
    <threshold>0.0</threshold>
    <prop>
      <key>nmica.history_thread</key>
      <value>243</value>
    </prop>
  </motif>
  <motif>
    <name>GTT_10</name>
    <weightmatrix alphabet="DNA" columns="10">
      <column pos="0">
        <weight symbol="adenine">0.07646973426379891</weight>
        <weight symbol="thymine">0.8428817159068382</weight>
        <weight symbol="cytosine">0.058231590332366384</weight>
        <weight symbol="guanine">0.022416959496996517</weight>
      </column>
      <column pos="1">
        <weight symbol="adenine">0.011805102212469009</weight>
        <weight symbol="thymine">0.013250870736230084</weight>
        <weight symbol="cytosine">0.0024271787975524775</weight>
        <weight symbol="guanine">0.9725168482537485</weight>
      </column>
      <column pos="2">
        <weight symbol="adenine">0.10363981171247448</weight>
        <weight symbol="thymine">0.8551264099613616</weight>
        <weight symbol="cytosine">0.035075165981261716</weight>
        <weight symbol="guanine">0.0061586123449021545</weight>
      </column>
      <column pos="3">
        <weight symbol="adenine">0.03313468883626089</weight>
        <weight symbol="thymine">0.95326853977636</weight>
        <weight symbol="cytosine">0.00450655238839383</weight>
        <weight symbol="guanine">0.009090218998987425</weight>
      </column>
      <column pos="4">
        <weight symbol="adenine">0.002791003184157353</weight>
        <weight symbol="thymine">0.011628286094716028</weight>
        <weight symbol="cytosine">0.008496265937201545</weight>
        <weight symbol="guanine">0.9770844447839252</weight>
      </column>
      <column pos="5">
        <weight symbol="adenine">0.00478861625388944</weight>
        <weight symbol="thymine">0.5643273356806333</weight>
        <weight symbol="cytosine">0.41299118770170806</weight>
        <weight symbol="guanine">0.01789286036376902</weight>
      </column>
      <column pos="6">
        <weight symbol="adenine">0.03210794425057858</weight>
        <weight symbol="thymine">0.9456783187981027</weight>
        <weight symbol="cytosine">0.002761020560607488</weight>
        <weight symbol="guanine">0.01945271639071041</weight>
      </column>
      <column pos="7">
        <weight symbol="adenine">0.01812308811747242</weight>
        <weight symbol="thymine">0.008758489905648294</weight>
        <weight symbol="cytosine">0.04218465329632116</weight>
        <weight symbol="guanine">0.9309337686805578</weight>
      </column>
      <column pos="8">
        <weight symbol="adenine">0.012210497186299617</weight>
        <weight symbol="thymine">0.7440910749972357</weight>
        <weight symbol="cytosine">0.22977890770191575</weight>
        <weight symbol="guanine">0.013919520114549128</weight>
      </column>
      <column pos="9">
        <weight symbol="adenine">0.06724871037963298</weight>
        <weight symbol="thymine">0.8604204788252668</weight>
        <weight symbol="cytosine">0.06646196171159635</weight>
        <weight symbol="guanine">0.005868849083508798</weight>
      </column>
    </weightmatrix>
    <threshold>0.0</threshold>
  </motif>
  <motif>
    <name>CGCACT_7</name>
    <weightmatrix alphabet="DNA" columns="7">
      <column pos="0">
        <weight symbol="adenine">0.0037157319602193414</weight>
        <weight symbol="thymine">0.0027474663207346242</weight>
        <weight symbol="cytosine">0.9164578184496857</weight>
        <weight symbol="guanine">0.07707898326935983</weight>
      </column>
      <column pos="1">
        <weight symbol="adenine">0.08529901904938399</weight>
        <weight symbol="thymine">0.0021916034415002893</weight>
        <weight symbol="cytosine">0.020764673768560633</weight>
        <weight symbol="guanine">0.891744703740555</weight>
      </column>
      <column pos="2">
        <weight symbol="adenine">0.00275035302240184</weight>
        <weight symbol="thymine">0.012875873263021843</weight>
        <weight symbol="cytosine">0.9746456852014087</weight>
        <weight symbol="guanine">0.009728088513167718</weight>
      </column>
      <column pos="3">
        <weight symbol="adenine">0.9152241566676177</weight>
        <weight symbol="thymine">0.03427943415370153</weight>
        <weight symbol="cytosine">0.04777337341398168</weight>
        <weight symbol="guanine">0.002723035764699006</weight>
      </column>
      <column pos="4">
        <weight symbol="adenine">0.002695288181717544</weight>
        <weight symbol="thymine">0.014218440486326664</weight>
        <weight symbol="cytosine">0.9163739301733899</weight>
        <weight symbol="guanine">0.06671234115856595</weight>
      </column>
      <column pos="5">
        <weight symbol="adenine">0.14506256597462616</weight>
        <weight symbol="thymine">0.845043445391556</weight>
        <weight symbol="cytosine">0.007511674908698948</weight>
        <weight symbol="guanine">0.002382313725118669</weight>
      </column>
      <column pos="6">
        <weight symbol="adenine">0.0628951272277476</weight>
        <weight symbol="thymine">0.031207005640729653</weight>
        <weight symbol="cytosine">0.4389892956697822</weight>
        <weight symbol="guanine">0.4669085714617405</weight>
      </column>
    </weightmatrix>
    <threshold>0.0</threshold>
  </motif>
</motifset>
