# Supplementary material for: Stability and Dynamics of Polycomb Target Sites in Drosophila Development
Source: PLoS Genet. 2008 Sep 5;4(9):e1000178. doi: 10.1371/journal.pgen.1000178 (PMC2525605; doi:10.1371/journal.pgen.1000178)
Supplement: Dataset S2 — Pc embryo binding profile. Windowed enrichment ratios (log2Ratios) for Pc ChIP on embryo chromatin. (34.21 MB ZIP) [file pgen.1000178.s011.zip]

Archive with 1 entries (1 files):
- Pc_emb.resLgRto.sgr
