# Supplementary material for: Stability and Dynamics of Polycomb Target Sites in Drosophila Development
Source: PLoS Genet. 2008 Sep 5;4(9):e1000178. doi: 10.1371/journal.pgen.1000178 (PMC2525605; doi:10.1371/journal.pgen.1000178)
Supplement: Dataset S2 — Pc embryo binding profile. Windowed enrichment ratios (log2Ratios) for Pc ChIP on embryo chromatin. (34.21 MB ZIP) [file pgen.1000178.s011.zip › Pc_emb.resLgRto.sgr]

chr2L	5522	1.1915289238095284
chr2L	5728	1.0854961946606636
chr2L	5783	0.9808056578040123
chr2L	5818	0.788798863068223
chr2L	5855	0.5733729675412178
chr2L	6058	0.3358707963488996
chr2L	6095	0.2661157436668873
chr2L	6130	0.2666861806064844
chr2L	6172	0.1816854178905487
chr2L	6363	0.22095509758219123
chr2L	6399	0.24389487132430077
chr2L	6439	0.24499106174334884
chr2L	6468	0.27776414155960083
chr2L	6524	0.3079417683184147
chr2L	6566	0.30166613310575485
chr2L	6601	0.30118421744555235
chr2L	6695	0.2982591427862644
chr2L	6757	0.2725760452449322
chr2L	6791	0.2852247739210725
chr2L	6830	0.24745299853384495
chr2L	6872	0.23207366093993187
chr2L	6926	0.1837712205015123
chr2L	6982	0.11334464699029922
chr2L	7023	0.09872213285416365
chr2L	7063	0.05040197400376201
chr2L	7098	-0.011392708867788315
chr2L	7126	-0.027933206409215927
chr2L	7161	-0.020278028212487698
chr2L	7195	-0.001220516860485077
chr2L	7232	-0.01391754299402237
chr2L	7265	0.024083279073238373
chr2L	7317	0.07454777136445045
chr2L	7354	0.08003589743748307
chr2L	7416	0.08167737349867821
chr2L	7491	0.14405437698587775
chr2L	7525	0.18822797015309334
chr2L	7567	0.21155969612300396
chr2L	7639	0.29463743418455124
chr2L	7679	0.3298173248767853
chr2L	7719	0.34721989557147026
chr2L	7755	0.380563423037529
chr2L	7785	0.4388296343386173
chr2L	7820	0.5263514779508114
chr2L	7855	0.5077853202819824
chr2L	7894	0.5214471891522408
chr2L	7927	0.5609267055988312
chr2L	7961	0.5647158455103636
chr2L	8000	0.5884738676249981
chr2L	8036	0.6347246561199427
chr2L	8074	0.6349405031651258
chr2L	8131	0.6792873963713646
chr2L	8181	0.6315169371664524
chr2L	8240	0.6225681193172932
chr2L	8276	0.6231365632265806
chr2L	8309	0.6209313832223415
chr2L	8369	0.6126681454479694
chr2L	8410	0.5942575186491013
chr2L	8443	0.5950496010482311
chr2L	8475	0.5681241974234581
chr2L	8510	0.554723113309592
chr2L	8546	0.5639115571975708
chr2L	8584	0.5823060795664787
chr2L	8615	0.5470112636685371
chr2L	8653	0.5301179457455873
chr2L	8689	0.47978129144757986
chr2L	8726	0.45770396292209625
chr2L	8759	0.4854150637984276
chr2L	8795	0.45819638296961784
chr2L	8831	0.4352480946108699
chr2L	8867	0.5083716996014118
chr2L	8908	0.4738587997853756
chr2L	8944	0.509761705994606
chr2L	8976	0.5437687337398529
chr2L	9076	0.5173640078864992
chr2L	9114	0.48814211040735245
chr2L	9161	0.49110784381628036
chr2L	9197	0.41602070070803165
chr2L	9252	0.3830647487193346
chr2L	9318	0.2725409846752882
chr2L	9354	0.22802750766277313
chr2L	9382	0.22991433832794428
chr2L	9705	0.003917253110557795
chr2L	9748	0.01927994191646576
chr2L	9807	-0.009126044809818268
chr2L	9843	-0.015938032418489456
chr2L	9884	-0.00749443843960762
chr2L	9917	-0.03718801587820053
chr2L	9951	-0.007329610176384449
chr2L	9984	0.004878620617091656
chr2L	10022	0.008833900094032288
chr2L	10340	-0.022605085527175106
chr2L	10369	-0.03526091016829014
chr2L	10414	-0.03200569935142994
chr2L	10454	-0.03724753111600876
chr2L	10488	-0.025793418288230896
chr2L	10547	-0.032029557041823864
chr2L	10582	-0.03497908440476749
chr2L	10640	-0.031019777234178036
chr2L	10687	-0.043920788913965225
chr2L	10765	-0.03184857941232622
chr2L	10839	-0.03650814853608608
chr2L	10874	-0.005668293684720993
chr2L	10909	4.491060972213745E-4
chr2L	10945	-0.0017849793657660484
chr2L	10981	0.008177179843187332
chr2L	11008	-0.002633802592754364
chr2L	11078	0.03548138588666916
chr2L	11135	0.038703447207808495
chr2L	11184	0.05269463360309601
chr2L	11242	0.04925660975277424
chr2L	11293	0.05041024083038792
chr2L	11358	0.0607782022561878
chr2L	11437	0.09029701817780733
chr2L	11475	0.09087295457720757
chr2L	11508	0.12473498983308673
chr2L	11541	0.14371870644390583
chr2L	11597	0.12685507535934448
chr2L	11651	0.15097568184137344
chr2L	11682	0.14820772083476186
chr2L	11737	0.16254126746207476
chr2L	11780	0.1452071499079466
chr2L	11816	0.15957634150981903
chr2L	11846	0.1463979696854949
chr2L	11887	0.13565506786108017
chr2L	11948	0.11419209372252226
chr2L	11991	0.10774804279208183
chr2L	12023	0.11261989921331406
chr2L	12057	0.0932872574776411
chr2L	12096	0.06483881175518036
chr2L	12134	0.07350867241621017
chr2L	12169	0.06317621283233166
chr2L	12203	0.041077326983213425
chr2L	12242	0.03246535360813141
chr2L	12278	0.03711233288049698
chr2L	12311	-0.0018723527900874615
chr2L	12343	5.555860698223114E-4
chr2L	12384	-0.018243741244077682
chr2L	12438	0.0026870593428611755
chr2L	12509	-0.03299516625702381
chr2L	12544	-0.012281629024073482
chr2L	12579	0.004233866464346647
chr2L	12616	-0.0018795281648635864
chr2L	12688	1.3939663767814636E-4
chr2L	12743	0.013678856194019318
chr2L	12787	0.01394747756421566
chr2L	12830	0.03802572004497051
chr2L	12885	0.05495946854352951
chr2L	12925	0.060272011905908585
chr2L	12961	0.08694042824208736
chr2L	12994	0.08123441878706217
chr2L	13037	0.07837217603810132
chr2L	13071	0.09704378107562661
chr2L	13108	0.06244609318673611
chr2L	13148	0.06923981755971909
chr2L	13181	0.06598158925771713
chr2L	13214	0.056977126747369766
chr2L	13251	0.03461253084242344
chr2L	13286	0.03011654131114483
chr2L	13322	0.04078637436032295
chr2L	13358	0.02975444495677948
chr2L	13395	0.03797943238168955
chr2L	13436	0.017581580206751823
chr2L	13500	0.020838983356952667
chr2L	13540	0.00390973873436451
chr2L	13578	-0.014411178883165121
chr2L	13613	-3.1753210350871086E-4
chr2L	13650	-0.02316553145647049
chr2L	13691	-0.021331604570150375
chr2L	13735	0.013342022895812988
chr2L	13817	0.012026935815811157
chr2L	13870	0.024808093905448914
chr2L	13908	0.016139229759573936
chr2L	13941	-0.0010887980461120605
chr2L	13980	-0.00526631623506546
chr2L	14015	-9.446553885936737E-4
chr2L	14050	0.024045496247708797
chr2L	14085	0.03235999587923288
chr2L	14123	0.04367060959339142
chr2L	14160	0.03195879049599171
chr2L	14197	0.02409958839416504
chr2L	14236	0.020682983100414276
chr2L	14275	0.03151312842965126
chr2L	14309	0.0029502399265766144
chr2L	14344	0.003657624125480652
chr2L	14379	0.0261450856924057
chr2L	14406	0.027236580848693848
chr2L	14449	-1.2270361185073853E-4
chr2L	14484	3.55839729309082E-5
chr2L	14523	3.591058775782585E-4
chr2L	14556	-0.002592170611023903
chr2L	14595	-0.0038782022893428802
chr2L	14639	0.016793590039014816
chr2L	14673	0.04225820302963257
chr2L	14709	0.039300672709941864
chr2L	14745	0.012327682226896286
chr2L	14778	0.006862372159957886
chr2L	14813	0.01002618670463562
chr2L	14850	0.030079171061515808
chr2L	14896	0.06514778360724449
chr2L	14935	0.076792286708951
chr2L	14969	0.07437372114509344
chr2L	15007	0.09108362626284361
chr2L	15044	0.09097161795943975
chr2L	15118	0.04053032398223877
chr2L	15175	0.08361796289682388
chr2L	15205	0.0847661942243576
chr2L	15262	0.06816462334245443
chr2L	15301	0.09912743838503957
chr2L	15337	0.10200735321268439
chr2L	15373	0.07604953274130821
chr2L	15413	0.07913300395011902
chr2L	15444	0.08217885997146368
chr2L	15504	0.08872174145653844
chr2L	15566	0.05983668752014637
chr2L	15634	0.026535145938396454
chr2L	15671	0.04207305284217
chr2L	15708	0.009483501315116882
chr2L	15745	-0.009965624660253525
chr2L	15785	-0.015313826501369476
chr2L	15831	-0.012029305100440979
chr2L	15866	-0.02409420721232891
chr2L	15996	-0.03434153087437153
chr2L	16032	-0.04496171697974205
chr2L	16159	-0.06302320212125778
chr2L	16297	-0.10682438500225544
chr2L	16332	-0.09534088720101863
chr2L	16660	-0.11809307895600796
chr2L	16697	-0.14591949433088303
chr2L	16776	-0.09480446390807629
chr2L	16824	-0.09873958677053452
chr2L	16907	-0.06985256355255842
chr2L	16983	-0.08393122255802155
chr2L	17152	-0.10313280671834946
chr2L	17241	-0.07379385828971863
chr2L	17523	-0.1314500831067562
chr2L	18095	0.043167006224393845
chr2L	18670	0.015857340767979622
chr2L	18949	-0.009305330109782517
chr2L	19110	-0.023424632847309113
chr2L	19164	-0.011822996661067009
chr2L	19370	-0.08187595731578767
chr2L	19408	-0.10913051385432482
chr2L	19492	-0.037752920761704445
chr2L	19526	-0.04516523238271475
chr2L	19608	-0.08246927428990602
chr2L	19636	-0.0531012169085443
chr2L	19723	-0.06422381475567818
chr2L	19965	-0.07160698296502233
chr2L	20062	-0.06536948296707124
chr2L	20334	-0.2404086496680975
chr2L	20905	0.027004568371921778
chr2L	21467	0.046346832532435656
chr2L	21764	-0.08145804889500141
chr2L	21947	-0.05552069237455726
chr2L	22015	-0.07701053470373154
chr2L	22055	-0.07688374444842339
chr2L	22093	-0.08684807643294334
chr2L	22124	-0.07340485136955976
chr2L	22155	-0.090872747823596
chr2L	22195	-0.07860212028026581
chr2L	22231	-0.07872512191534042
chr2L	22275	-0.05832788674160838
chr2L	22324	-0.057910215109586716
chr2L	22378	-0.08485439606010914
chr2L	22437	-0.07466482557356358
chr2L	22473	-0.05482503026723862
chr2L	22504	-0.0438503660261631
chr2L	22544	-0.0682474859058857
chr2L	22616	-0.07557469513267279
chr2L	22650	-0.07687589153647423
chr2L	22685	-0.07506135827861726
chr2L	22719	-0.04351256228983402
chr2L	22755	-0.029331372119486332
chr2L	22788	-0.02433103322982788
chr2L	22823	-0.011360116302967072
chr2L	22859	0.005137115134857595
chr2L	22934	0.023011133074760437
chr2L	22983	0.04225745052099228
chr2L	23021	0.06929872184991837
chr2L	23061	0.10309648141264915
chr2L	23096	0.1252060430124402
chr2L	23133	0.10847589746117592
chr2L	23165	0.08461789414286613
chr2L	23203	0.10571275278925896
chr2L	23262	0.1171608678996563
chr2L	23288	0.14122954942286015
chr2L	23324	0.12121076509356499
chr2L	23360	0.14059898629784584
chr2L	23411	0.15368655882775784
chr2L	23445	0.15057227201759815
chr2L	23481	0.14768704678863287
chr2L	23517	0.11446154117584229
chr2L	23553	0.1019519753754139
chr2L	23593	0.09602927044034004
chr2L	23628	0.10095924607594498
chr2L	23665	0.09608058072626591
chr2L	23704	0.06678660586476326
chr2L	23739	0.038437578827142715
chr2L	23775	0.02822148147970438
chr2L	23810	0.02029939740896225
chr2L	23846	0.021759171038866043
chr2L	23881	0.0014847423881292343
chr2L	24178	-0.04828043840825558
chr2L	24212	-0.0404486320912838
chr2L	24249	-0.04676787741482258
chr2L	24285	-0.060369303449988365
chr2L	24346	-0.09200883097946644
chr2L	24386	-0.13392002880573273
chr2L	24422	-0.11097626201808453
chr2L	24456	-0.12218848569318652
chr2L	24494	-0.09633308090269566
chr2L	24534	-0.0674225240945816
chr2L	24853	-0.010274830274283886
chr2L	24905	-0.010926224291324615
chr2L	24941	-0.009712886065244675
chr2L	25001	-0.03306641709059477
chr2L	25043	-0.029377363622188568
chr2L	25104	-0.031173985451459885
chr2L	25143	-0.03483159653842449
chr2L	25200	-0.006837576627731323
chr2L	25257	-0.0119151771068573
chr2L	25303	-0.005821408703923225
chr2L	25343	-0.0016158847138285637
chr2L	25372	-0.015546188689768314
chr2L	25409	-0.028778500854969025
chr2L	25445	-0.04537338390946388
chr2L	25524	-0.04117076098918915
chr2L	25565	-0.0335852587595582
chr2L	25599	-0.041636996902525425
chr2L	25635	-0.04621834307909012
chr2L	25668	-0.03296858537942171
chr2L	25704	-0.027772806817665696
chr2L	25764	-0.03293684497475624
chr2L	25801	-0.03213130309632106
chr2L	25858	-0.04700657818466425
chr2L	25916	-0.08303495310246944
chr2L	25952	-0.09972049854695797
chr2L	26004	-0.1264411946758628
chr2L	26035	-0.13578924909234047
chr2L	26072	-0.14011631906032562
chr2L	26109	-0.1385492174886167
chr2L	26188	-0.1181225385516882
chr2L	26227	-0.12771612405776978
chr2L	26261	-0.1309993453323841
chr2L	26297	-0.1283708345144987
chr2L	26332	-0.11875816527754068
chr2L	26363	-0.1028230506926775
chr2L	26401	-0.09173205937258899
chr2L	26433	-0.07127538230270147
chr2L	26469	-0.03581024333834648
chr2L	26508	-0.003174107172526419
chr2L	26546	0.001462908461689949
chr2L	26581	0.01509198546409607
chr2L	26616	0.03106330125592649
chr2L	26666	0.026848409324884415
chr2L	26705	0.034539204090833664
chr2L	26740	0.04298696853220463
chr2L	26780	0.032564710825681686
chr2L	26817	0.03138067200779915
chr2L	26876	0.02802969426556956
chr2L	26911	0.04420350294094533
chr2L	26947	0.04450964357238263
chr2L	26986	0.05614733323454857
chr2L	27021	0.06153537705540657
chr2L	27059	0.0481540123000741
chr2L	27096	0.052446878515183926
chr2L	27135	0.04123647324740887
chr2L	27171	0.00214361771941185
chr2L	27206	6.404481828212738E-4
chr2L	27242	0.012977399863302708
chr2L	27297	-8.45971517264843E-4
chr2L	27330	0.035905420780181885
chr2L	27369	0.0460760248824954
chr2L	27404	0.043545812368392944
chr2L	27445	0.06668414315208793
chr2L	27480	0.09464243613183498
chr2L	27521	0.09217215143144131
chr2L	27556	0.08026012778282166
chr2L	27592	0.08464280935004354
chr2L	27629	0.10016774386167526
chr2L	27671	0.10007400903850794
chr2L	27726	0.06537714879959822
chr2L	27764	0.05516807595267892
chr2L	27802	0.05292064347304404
chr2L	27837	0.060760777443647385
chr2L	27870	0.07937509752810001
chr2L	27908	0.05262396577745676
chr2L	27954	0.0486758325714618
chr2L	27984	0.08662103675305843
chr2L	28023	0.0676935575902462
chr2L	28057	0.09823299199342728
chr2L	28110	0.1114531122148037
chr2L	28145	0.10436311177909374
chr2L	28178	0.09508756827563047
chr2L	28212	0.08411911316215992
chr2L	28248	0.11589224264025688
chr2L	28310	0.09972601383924484
chr2L	28349	0.07854067534208298
chr2L	28386	0.11501120019238442
chr2L	28424	0.13630658201873302
chr2L	28460	0.1372749377042055
chr2L	28494	0.1230639349669218
chr2L	28530	0.12662766687572002
chr2L	28566	0.13179010525345802
chr2L	28621	0.17832249402999878
chr2L	28669	0.15934895304962993
chr2L	28718	0.190249502658844
chr2L	28769	0.1544943293556571
chr2L	28805	0.1297406442463398
chr2L	28842	0.1067661214619875
chr2L	28877	0.11801492143422365
chr2L	28912	0.11823949590325356
chr2L	28956	0.10234458185732365
chr2L	29003	0.09089979901909828
chr2L	29036	0.09579698368906975
chr2L	29070	0.07053247094154358
chr2L	29108	0.062490154057741165
chr2L	29144	0.05781941581517458
chr2L	29179	0.06741811381652951
chr2L	29217	0.05942895635962486
chr2L	29256	0.039573315531015396
chr2L	29291	0.0075558852404356
chr2L	29347	-0.006421424448490143
chr2L	29383	-0.0139523446559906
chr2L	29429	-0.05823762156069279
chr2L	29464	-0.05820648651570082
chr2L	29503	-0.059070490300655365
chr2L	29539	-0.05996662378311157
chr2L	29575	-0.0758800795301795
chr2L	29613	-0.07134997053071856
chr2L	29659	-0.0913345143198967
chr2L	29692	-0.08640777040272951
chr2L	29722	-0.0907257217913866
chr2L	29764	-0.0958253163844347
chr2L	29799	-0.10925217950716615
chr2L	29838	-0.10826361365616322
chr2L	29871	-0.11196531541645527
chr2L	29912	-0.10884537431411445
chr2L	29947	-0.11030564340762794
chr2L	29988	-0.1085510291159153
chr2L	30045	-0.1179296001791954
chr2L	30071	-0.09611799009144306
chr2L	30121	-0.06741058663465083
chr2L	30155	-0.041822864674031734
chr2L	30209	-0.005307797342538834
chr2L	30246	0.005390290170907974
chr2L	30277	0.006690897047519684
chr2L	30310	0.0011957315728068352
chr2L	30344	0.004811346530914307
chr2L	30377	0.0015417039394378662
chr2L	30422	0.022912509739398956
chr2L	30457	0.04155895859003067
chr2L	30496	0.07824915647506714
chr2L	30528	0.12083198502659798
chr2L	30565	0.17434226348996162
chr2L	30601	0.19013170897960663
chr2L	30634	0.24555347114801407
chr2L	30674	0.2636254345998168
chr2L	30705	0.27789846807718277
chr2L	30741	0.32591546699404716
chr2L	30777	0.3216005116701126
chr2L	30811	0.32402283046394587
chr2L	30849	0.29104189947247505
chr2L	30884	0.27279159147292376
chr2L	30913	0.2636270634829998
chr2L	30948	0.2811955660581589
chr2L	30995	0.33650313317775726
chr2L	31030	0.3358144797384739
chr2L	31086	0.3189288256689906
chr2L	31157	0.29766690358519554
chr2L	31195	0.2636450529098511
chr2L	31252	0.19062017649412155
chr2L	31284	0.19790397584438324
chr2L	31333	0.1687523666769266
chr2L	31368	0.1641170522198081
chr2L	31408	0.1537971179932356
chr2L	31443	0.14668828388676047
chr2L	31480	0.14968044124543667
chr2L	31516	0.15110957249999046
chr2L	31557	0.16140609979629517
chr2L	31607	0.1756880619795993
chr2L	31660	0.19385381042957306
chr2L	31695	0.16161103546619415
chr2L	31748	0.18916741199791431
chr2L	31785	0.19151772558689117
chr2L	31819	0.1939966818317771
chr2L	31857	0.18707301653921604
chr2L	31896	0.18386841751635075
chr2L	31932	0.19954346120357513
chr2L	31964	0.2025453164242208
chr2L	31996	0.22778188437223434
chr2L	32035	0.22965528248460032
chr2L	32074	0.219406858086586
chr2L	32113	0.21394052356481552
chr2L	32151	0.2004008488729596
chr2L	32226	0.14575455710291862
chr2L	32265	0.13335242692846805
chr2L	32298	0.11840778216719627
chr2L	32334	0.07259626314043999
chr2L	32368	0.049841297790408134
chr2L	32407	0.06051764776930213
chr2L	32443	0.07104589976370335
chr2L	32478	0.05787791823968291
chr2L	32512	0.05445539578795433
chr2L	32548	0.06158415460959077
chr2L	32584	0.07483137398958206
chr2L	32627	0.05560758337378502
chr2L	32662	0.05752412066794932
chr2L	32697	0.045501384884119034
chr2L	32735	0.04341742768883705
chr2L	32774	0.05040092021226883
chr2L	32813	0.05451219528913498
chr2L	32855	0.06524425745010376
chr2L	32888	0.053006161004304886
chr2L	32927	0.04238193028140813
chr2L	32964	0.048575395718216896
chr2L	33004	0.0528775155544281
chr2L	33033	0.0689098397269845
chr2L	33074	0.08144988864660263
chr2L	33109	0.10925349593162537
chr2L	33148	0.09638623706996441
chr2L	33176	0.11591802537441254
chr2L	33209	0.10103343497030437
chr2L	33245	0.09789073280990124
chr2L	33286	0.11045505944639444
chr2L	33319	0.1257623725105077
chr2L	33352	0.12571625597774982
chr2L	33385	0.15692327544093132
chr2L	33421	0.14381162729114294
chr2L	33458	0.16648197546601295
chr2L	33513	0.1742227030918002
chr2L	33546	0.19480862468481064
chr2L	33582	0.2536966484040022
chr2L	33617	0.2892056405544281
chr2L	33654	0.3123869262635708
chr2L	33690	0.33406688272953033
chr2L	33729	0.3674728684127331
chr2L	33765	0.3937542326748371
chr2L	33804	0.37107517197728157
chr2L	33836	0.38898671977221966
chr2L	33868	0.40471151471138
chr2L	33903	0.43856632709503174
chr2L	33939	0.45065775513648987
chr2L	33967	0.4415803262963891
chr2L	34015	0.4377555518876761
chr2L	34071	0.3897410547360778
chr2L	34110	0.37783385068178177
chr2L	34147	0.35062098503112793
chr2L	34197	0.3668138384819031
chr2L	34235	0.3170187920331955
chr2L	34268	0.27686695009469986
chr2L	34297	0.2375603374093771
chr2L	34338	0.22127355076372623
chr2L	34374	0.19441775977611542
chr2L	34410	0.16105720587074757
chr2L	34461	0.1419153567403555
chr2L	34530	0.14842622727155685
chr2L	34566	0.14141868415754288
chr2L	34601	0.14981505507603288
chr2L	34647	0.14352838275954127
chr2L	34681	0.12987960129976273
chr2L	34733	0.1156935952603817
chr2L	34774	0.13246986735612154
chr2L	34817	0.15338997077196836
chr2L	34853	0.1475650519132614
chr2L	34886	0.11344876978546381
chr2L	34925	0.10813294351100922
chr2L	34956	0.0975295715034008
chr2L	34993	0.09340134263038635
chr2L	35028	0.07623290317133069
chr2L	35087	0.08564845751971006
chr2L	35120	0.05090135894715786
chr2L	35164	0.06659264583140612
chr2L	35193	0.040781356394290924
chr2L	35231	0.03600499778985977
chr2L	35266	0.050087603318388574
chr2L	35297	0.011872861534357071
chr2L	35334	0.023308180272579193
chr2L	35364	0.06556420773267746
chr2L	35400	0.09700112417340279
chr2L	35440	0.0920943752862513
chr2L	35490	0.0738779716193676
chr2L	35544	0.05922027677297592
chr2L	35583	0.08190044015645981
chr2L	35617	0.09450551867485046
chr2L	35654	0.08233755081892014
chr2L	35689	0.10992744565010071
chr2L	35732	0.13430501148104668
chr2L	35768	0.148984894156456
chr2L	35821	0.15418836660683155
chr2L	35855	0.15823980793356895
chr2L	35893	0.20832475647330284
chr2L	35926	0.21158742532134056
chr2L	35957	0.19696884229779243
chr2L	35992	0.21329156355932355
chr2L	36029	0.18661795556545258
chr2L	36065	0.1611920204013586
chr2L	36102	0.15188456699252129
chr2L	36149	0.1627415083348751
chr2L	36209	0.1828656995203346
chr2L	36245	0.17986138933338225
chr2L	36278	0.18952391389757395
chr2L	36316	0.20677941758185625
chr2L	36352	0.22250459529459476
chr2L	36388	0.24519725702703
chr2L	36427	0.2488599899224937
chr2L	36463	0.23152082413434982
chr2L	36523	0.2293146327137947
chr2L	36559	0.23716426687315106
chr2L	36592	0.22217439115047455
chr2L	36628	0.21901534218341112
chr2L	36662	0.20559660764411092
chr2L	36719	0.21559101901948452
chr2L	36755	0.2170916125178337
chr2L	36795	0.19915690831840038
chr2L	36830	0.17469101771712303
chr2L	36869	0.16816042363643646
chr2L	36909	0.16372866928577423
chr2L	36944	0.17381777800619602
chr2L	36983	0.15218240022659302
chr2L	37022	0.13379883766174316
chr2L	37058	0.16310285404324532
chr2L	37094	0.14751909207552671
chr2L	37130	0.13447520171757787
chr2L	37160	0.1615237072110176
chr2L	37191	0.17124353256076574
chr2L	37226	0.1878759041428566
chr2L	37265	0.18270462844520807
chr2L	37321	0.16931131295859814
chr2L	37378	0.17167602851986885
chr2L	37411	0.15811588242650032
chr2L	37453	0.13221312128007412
chr2L	37482	0.1342351958155632
chr2L	37520	0.1386428656987846
chr2L	37561	0.14564888924360275
chr2L	37600	0.12826290167868137
chr2L	37651	0.12766275648027658
chr2L	37689	0.13772001955658197
chr2L	37728	0.14293637871742249
chr2L	37784	0.11149031290551648
chr2L	37815	0.10772695764899254
chr2L	37848	0.08132558222860098
chr2L	37882	0.061438173055648804
chr2L	37938	0.04673469811677933
chr2L	37976	0.04570598900318146
chr2L	38013	0.03691603755578399
chr2L	38052	0.030791975557804108
chr2L	38106	0.03757052170112729
chr2L	38139	0.05507107824087143
chr2L	38174	0.08012546598911285
chr2L	38211	0.08566478127613664
chr2L	38247	0.0951792486011982
chr2L	38284	0.09689397364854813
chr2L	38318	0.10646820440888405
chr2L	38356	0.09150702133774757
chr2L	38395	0.09150655660778284
chr2L	38440	0.06925453245639801
chr2L	38495	0.07991490140557289
chr2L	38529	0.08320725336670876
chr2L	38568	0.09670407325029373
chr2L	38601	0.1010521911084652
chr2L	38634	0.09341689944267273
chr2L	38671	0.09705054387450218
chr2L	38725	0.08944550203159451
chr2L	38755	0.07116679800674319
chr2L	38796	0.05850718542933464
chr2L	38831	0.022356918081641197
chr2L	38859	-0.0107230544090271
chr2L	38906	-0.017085958272218704
chr2L	38945	-0.03686630725860596
chr2L	38983	-0.04467088729143143
chr2L	39021	-0.05919462442398071
chr2L	39052	-0.033277256588917226
chr2L	39112	-0.03473222069442272
chr2L	39153	-0.025164837948977947
chr2L	39187	-0.03375402092933655
chr2L	39226	-0.033072845079004765
chr2L	39262	-0.0331011638045311
chr2L	39317	-0.03319936990737915
chr2L	39353	-0.048319339752197266
chr2L	39387	-0.061003703624010086
chr2L	39417	-0.057330042123794556
chr2L	39456	-0.038522131741046906
chr2L	39492	-0.026538332924246788
chr2L	39574	0.00589241087436676
chr2L	39610	-0.007437765598297119
chr2L	39653	-6.393957883119583E-4
chr2L	39689	-0.002443100791424513
chr2L	39731	-0.021893542259931564
chr2L	39771	0.007063195109367371
chr2L	39807	0.022082671988755465
chr2L	39846	0.01777421310544014
chr2L	39885	0.04877990484237671
chr2L	39927	0.05730541795492172
chr2L	39966	0.05948297260329127
chr2L	39999	0.05837951600551605
chr2L	40050	0.06320958398282528
chr2L	40108	0.07106504589319229
chr2L	40164	0.07250259816646576
chr2L	40195	0.07793590985238552
chr2L	40238	0.09049117565155029
chr2L	40274	0.11228371411561966
chr2L	40319	0.129026647657156
chr2L	40353	0.13824834302067757
chr2L	40384	0.14350450364872813
chr2L	40421	0.1453125379048288
chr2L	40457	0.11162716243416071
chr2L	40496	0.11692860443145037
chr2L	40536	0.11579339951276779
chr2L	40582	0.07568842731416225
chr2L	40616	0.06893344037234783
chr2L	40649	0.04896282230038196
chr2L	40680	0.054992388002574444
chr2L	40719	0.04849683493375778
chr2L	40759	0.03845513239502907
chr2L	40799	0.057516264729201794
chr2L	40836	0.06363483448512852
chr2L	40890	0.07953328592702746
chr2L	40932	0.05263800185639411
chr2L	40972	0.03327886760234833
chr2L	41007	0.020037748850882053
chr2L	41041	-0.006914781406521797
chr2L	41075	-0.01945357769727707
chr2L	41115	-0.0034031533577945083
chr2L	41153	0.005173284560441971
chr2L	41189	-0.026775738107971847
chr2L	41236	-0.03798858751542866
chr2L	41264	-0.033581431955099106
chr2L	41302	-0.04554681060835719
chr2L	41336	-0.04677579924464226
chr2L	41381	-0.07213016413152218
chr2L	41429	-0.04829764738678932
chr2L	41469	-0.05721054971218109
chr2L	41501	-0.08049587905406952
chr2L	41534	-0.0882486691698432
chr2L	41579	-0.11089355684816837
chr2L	41634	-0.08780026901513338
chr2L	41669	-0.08931967988610268
chr2L	41725	-0.08123299479484558
chr2L	41767	-0.08482910506427288
chr2L	41806	-0.0925852358341217
chr2L	41846	-0.1020137295126915
chr2L	41899	-0.07790414243936539
chr2L	41950	-0.04272679332643747
chr2L	41992	-0.012403687695041299
chr2L	42031	0.003845181316137314
chr2L	42064	0.015939431003062055
chr2L	42101	0.0013141483068466187
chr2L	42133	0.011953173205256462
chr2L	42164	0.02096612937748432
chr2L	42192	0.015966187231242657
chr2L	42231	0.025163008365780115
chr2L	42264	0.021534040570259094
chr2L	42299	0.0079032639041543
chr2L	42331	0.03375236690044403
chr2L	42371	0.030602750106481835
chr2L	42427	0.04971504770219326
chr2L	42461	0.06799612753093243
chr2L	42502	0.08244567830115557
chr2L	42531	0.08957874937914312
chr2L	42567	0.08292069938033819
chr2L	42603	0.0802090298384428
chr2L	42643	0.08328726887702942
chr2L	42684	0.07112785521894693
chr2L	42720	0.05863547325134277
chr2L	42763	0.08295070473104715
chr2L	42792	0.09679741971194744
chr2L	42834	0.10941334743984044
chr2L	42886	0.176131684333086
chr2L	42917	0.16019913705531508
chr2L	42952	0.17502347566187382
chr2L	42980	0.18701332435011864
chr2L	43014	0.20107871107757092
chr2L	43053	0.20686899032443762
chr2L	43088	0.22495678439736366
chr2L	43119	0.2205759659409523
chr2L	43156	0.23633064073510468
chr2L	43184	0.21025590039789677
chr2L	43222	0.21344274654984474
chr2L	43259	0.2275983914732933
chr2L	43294	0.20582305639982224
chr2L	43351	0.19539896989590488
chr2L	43387	0.19663363136351109
chr2L	43423	0.23013036139309406
chr2L	43459	0.22504290007054806
chr2L	43501	0.23099691048264503
chr2L	43537	0.1992262788116932
chr2L	43569	0.16002819314599037
chr2L	43609	0.1533207669854164
chr2L	43660	0.14334574900567532
chr2L	43696	0.10777856595814228
chr2L	43734	0.12189244292676449
chr2L	43769	0.11651677486952394
chr2L	43810	0.114933998323977
chr2L	43868	0.13668502029031515
chr2L	43906	0.1694774553179741
chr2L	43940	0.16476624179631472
chr2L	43981	0.19129089266061783
chr2L	44018	0.1949800371658057
chr2L	44054	0.18283504992723465
chr2L	44088	0.19096239283680916
chr2L	44122	0.15285070426762104
chr2L	44156	0.12498890236020088
chr2L	44221	0.14012042991816998
chr2L	44275	0.1411575134843588
chr2L	44318	0.134983841329813
chr2L	44388	0.1430112775415182
chr2L	44422	0.12231708690524101
chr2L	44462	0.13314611371606588
chr2L	44521	0.11542496643960476
chr2L	44556	0.08004781138151884
chr2L	44588	0.030682478100061417
chr2L	44650	0.014391250908374786
chr2L	44706	-0.01537360344082117
chr2L	44756	-0.014275137335062027
chr2L	44787	-0.04621942341327667
chr2L	44871	-0.008494384586811066
chr2L	44941	-0.01439881999976933
chr2L	44981	-0.013735332526266575
chr2L	45014	-0.012766716536134481
chr2L	45047	-0.018865207210183144
chr2L	45083	-0.005332358181476593
chr2L	45118	-0.010478382930159569
chr2L	45155	-0.022417549043893814
chr2L	45189	-0.005346517078578472
chr2L	45238	-0.029697835445404053
chr2L	45276	0.015772663056850433
chr2L	45313	0.03429540665820241
chr2L	45349	0.06241866387426853
chr2L	45385	0.07764105126261711
chr2L	45417	0.09284700453281403
chr2L	45453	0.09841684997081757
chr2L	45488	0.13938336819410324
chr2L	45524	0.14269957691431046
chr2L	45560	0.13778246939182281
chr2L	45592	0.14761951565742493
chr2L	45628	0.14722948893904686
chr2L	45662	0.1532147452235222
chr2L	45698	0.15347208874300122
chr2L	45744	0.17677628807723522
chr2L	45778	0.17925460264086723
chr2L	45813	0.17931310832500458
chr2L	45851	0.16607685945928097
chr2L	45900	0.12631890922784805
chr2L	45937	0.12847876455634832
chr2L	45972	0.09012741793412715
chr2L	46001	0.07221305929124355
chr2L	46044	0.037888288497924805
chr2L	46103	0.005907729268074036
chr2L	46138	-0.004018157720565796
chr2L	46174	-0.021115023642778397
chr2L	46212	-0.036445252597332
chr2L	46243	-0.04894879716448486
chr2L	46280	-0.06404472282156348
chr2L	46310	-0.054069091565907
chr2L	46351	-0.056937675923109055
chr2L	46389	-0.06224948260933161
chr2L	46424	-0.08335834927856922
chr2L	46458	-0.08464973047375679
chr2L	46498	-0.07590130716562271
chr2L	46530	-0.07204479724168777
chr2L	46569	-0.06525075063109398
chr2L	46604	-0.05457755271345377
chr2L	46639	-0.031875792890787125
chr2L	46715	-0.022065309807658195
chr2L	46755	-0.024201618507504463
chr2L	46789	-0.024902182747609913
chr2L	46820	-0.02604076109128073
chr2L	46862	-0.01326710358262062
chr2L	46904	-0.017182134091854095
chr2L	46943	-0.002550454344600439
chr2L	47010	0.011359401047229767
chr2L	47043	0.02953416109085083
chr2L	47080	0.05094655603170395
chr2L	47111	0.047832408134127036
chr2L	47147	0.038158876821398735
chr2L	47177	0.07609927468001842
chr2L	52903	-0.0025466755032539368
chr2L	52939	-0.02672494761645794
chr2L	52976	-0.04677937179803848
chr2L	53026	-0.040938192047178745
chr2L	53093	-0.04443059116601944
chr2L	53127	-0.06860043108463287
chr2L	53179	-0.08885125815868378
chr2L	53214	-0.06378894951194525
chr2L	53251	-0.05498342402279377
chr2L	53285	-0.030591681599617004
chr2L	53340	-0.010282812640070915
chr2L	53374	-0.008854810148477554
chr2L	53408	-0.015602514147758484
chr2L	53451	-0.009974615648388863
chr2L	53490	-0.010778222233057022
chr2L	53528	-0.019173995591700077
chr2L	53582	-0.02387959649786353
chr2L	53632	-0.029905345290899277
chr2L	53695	-0.0438375657540746
chr2L	53727	-0.035871236119419336
chr2L	53801	-0.0270931925624609
chr2L	53840	-0.019613667391240597
chr2L	53874	-0.0023103104904294014
chr2L	53910	-0.02343713492155075
chr2L	53944	-0.04336467944085598
chr2L	53981	-0.045993254985660315
chr2L	54032	-0.07944212853908539
chr2L	54079	-0.07605719147250056
chr2L	54187	-0.08147032558917999
chr2L	54238	-0.07650066539645195
chr2L	54274	-0.10042968019843102
chr2L	54301	-0.1015365682542324
chr2L	54349	-0.07866449654102325
chr2L	54398	-0.05319624405819923
chr2L	54458	-0.05349855963140726
chr2L	54499	-0.06543126795440912
chr2L	54532	-0.040890857577323914
chr2L	54567	-0.03997168689966202
chr2L	54602	0.0012191198766231537
chr2L	54640	0.04753325134515762
chr2L	54676	0.03528944402933121
chr2L	54711	0.06357961846515536
chr2L	54742	0.05247027799487114
chr2L	54849	0.03636016696691513
chr2L	54881	0.029925040900707245
chr2L	54909	0.017199436202645302
chr2L	54947	0.05127744749188423
chr2L	54994	0.056411514058709145
chr2L	55033	0.04281784128397703
chr2L	55063	0.05382158397696912
chr2L	55115	0.04449352191295475
chr2L	55154	0.048049479722976685
chr2L	55191	0.08419027179479599
chr2L	55226	0.07643806468695402
chr2L	55300	0.03219864331185818
chr2L	55353	0.006068035960197449
chr2L	55389	-0.006742663681507111
chr2L	55429	0.012025073170661926
chr2L	55470	0.01821349374949932
chr2L	55507	0.014378035615663975
chr2L	55541	0.01918349415063858
chr2L	55572	0.05377626791596413
chr2L	55608	0.07022824138402939
chr2L	55643	0.036904409527778625
chr2L	55678	0.08842761069536209
chr2L	55715	0.07484246045351028
chr2L	55753	0.08955440856516361
chr2L	55785	0.11092996795196086
chr2L	55821	0.10332916351035237
chr2L	55858	0.10119157750159502
chr2L	55894	0.08397814817726612
chr2L	55932	0.06407206878066063
chr2L	55968	0.05984360724687576
chr2L	56002	0.1003061649389565
chr2L	56037	0.09761805832386017
chr2L	56079	0.10238215327262878
chr2L	56114	0.08059253171086311
chr2L	56156	0.08197233825922012
chr2L	56192	0.0848469790071249
chr2L	56227	0.07947721891105175
chr2L	56260	0.06277054408565164
chr2L	56298	0.05683545023202896
chr2L	56332	0.0804178137332201
chr2L	56363	0.049690470565110445
chr2L	56420	0.05440782010555267
chr2L	56477	0.009094367269426584
chr2L	56511	-9.795455262064934E-4
chr2L	56549	0.00521739711984992
chr2L	56596	0.020812144735828042
chr2L	56631	0.01473139226436615
chr2L	56688	-0.01356861274689436
chr2L	56730	-0.011846624314785004
chr2L	56765	-0.02932830899953842
chr2L	56803	-0.02876107394695282
chr2L	56846	-0.024522464722394943
chr2L	56884	-0.027086383139248937
chr2L	56916	-0.02474704012274742
chr2L	56955	-0.03404740756377578
chr2L	56990	-0.034774940460920334
chr2L	57016	-0.051547955721616745
chr2L	57051	-0.045793456956744194
chr2L	57088	-0.0416388229932636
chr2L	57126	-0.049847641959786415
chr2L	57161	-0.044510807609185576
chr2L	57196	-0.05635112151503563
chr2L	57227	-0.06129484693519771
chr2L	57286	-0.09386010584421456
chr2L	57347	-0.0785631611943245
chr2L	57391	-0.07388871349394321
chr2L	57427	-0.06899562559556216
chr2L	57509	-0.051838941872119904
chr2L	57540	-0.042033866979181767
chr2L	57582	-0.05510772857815027
chr2L	57640	-0.06722357589751482
chr2L	57671	-0.0811212807893753
chr2L	57710	-0.07735045999288559
chr2L	57750	-0.07478279434144497
chr2L	57788	-0.08094814606010914
chr2L	57824	-0.07379594445228577
chr2L	57877	-0.04413073603063822
chr2L	57941	-0.02721703238785267
chr2L	57983	-0.00829890975728631
chr2L	58018	-0.019948433502577245
chr2L	58058	0.0014247894287109375
chr2L	58093	0.004069268703460693
chr2L	58130	-2.505197189748287E-4
chr2L	58167	0.018799670040607452
chr2L	58198	0.005574863404035568
chr2L	58245	0.005554400384426117
chr2L	58290	0.00276261568069458
chr2L	58324	0.013439098838716745
chr2L	58363	0.029963798820972443
chr2L	58419	0.023512011393904686
chr2L	58458	0.01088055968284607
chr2L	58493	0.007360145449638367
chr2L	58526	0.025791069259867072
chr2L	58575	0.018462680280208588
chr2L	58612	0.010483624413609505
chr2L	58650	0.00570722296833992
chr2L	58685	-0.0027613816782832146
chr2L	58722	0.0045072659850120544
chr2L	58756	-0.020298078656196594
chr2L	58827	-0.01881625736132264
chr2L	58865	-0.0261685848236084
chr2L	58904	-0.03230816870927811
chr2L	58942	-0.0577172189950943
chr2L	58977	-0.04876018421782646
chr2L	59016	-0.041434721322730184
chr2L	59051	-0.04550500772893429
chr2L	59084	-0.0500298235565424
chr2L	59117	-0.06423602951690555
chr2L	59150	-0.07445421256124973
chr2L	59180	-0.07549498230218887
chr2L	59225	-0.10012094769626856
chr2L	59285	-0.1151982438750565
chr2L	59319	-0.11600156966596842
chr2L	59348	-0.1162493247538805
chr2L	59388	-0.11239250260405242
chr2L	59422	-0.12665600888431072
chr2L	59459	-0.1287560537457466
chr2L	59495	-0.1382930502295494
chr2L	59531	-0.14029477536678314
chr2L	59570	-0.1398526430130005
chr2L	59605	-0.13030477706342936
chr2L	59640	-0.11564172618091106
chr2L	59676	-0.10956852172967046
chr2L	59713	-0.12298410385847092
chr2L	59746	-0.1124349981546402
chr2L	59773	-0.09711270779371262
chr2L	59831	-0.09647933673113585
chr2L	59884	-0.09190480783581734
chr2L	60313	-0.05267821252346039
chr2L	60477	-0.0590466009452939
chr2L	60514	-0.06866681575775146
chr2L	60547	-0.09073227271437645
chr2L	60975	-0.017399299889802933
chr2L	61134	-0.04020899534225464
chr2L	61171	-0.05719789629802108
chr2L	61206	-0.03691915236413479
chr2L	61241	-0.028782297857105732
chr2L	61269	-0.027923570945858955
chr2L	61309	-0.035900846123695374
chr2L	61344	-0.05039689363911748
chr2L	61385	-0.06966900452971458
chr2L	61426	-0.08032050356268883
chr2L	61455	-0.10105692269280553
chr2L	61499	-0.09124915953725576
chr2L	61539	-0.09772240347228944
chr2L	61573	-0.10130750248208642
chr2L	61605	-0.10905455518513918
chr2L	61635	-0.1033816784620285
chr2L	61672	-0.10737251414684579
chr2L	61708	-0.10697042010724545
chr2L	61763	-0.09818331245332956
chr2L	61795	-0.0748637430369854
chr2L	61836	-0.0773357804864645
chr2L	61874	-0.07629915699362755
chr2L	61905	-0.08300629211589694
chr2L	61973	-0.08691307669505477
chr2L	62011	-0.07507690042257309
chr2L	62043	-0.07219339907169342
chr2L	62082	-0.0624588280916214
chr2L	62116	-0.029182016849517822
chr2L	62154	-0.010812599211931229
chr2L	62210	0.002138514071702957
chr2L	62244	-8.198488503694534E-4
chr2L	62277	0.02729658642783761
chr2L	62328	0.057324702851474285
chr2L	62365	0.0803871639072895
chr2L	62426	0.07671226933598518
chr2L	62461	0.08543921262025833
chr2L	62502	0.06003634841181338
chr2L	62543	0.05725007690489292
chr2L	62594	0.07513995096087456
chr2L	62632	0.08070798870176077
chr2L	62673	0.10131367295980453
chr2L	62705	0.09792570024728775
chr2L	62738	0.09260740131139755
chr2L	62783	0.08673282526433468
chr2L	62833	0.06841462478041649
chr2L	62870	0.04575667716562748
chr2L	62904	0.035187333822250366
chr2L	62936	0.026947706937789917
chr2L	62970	0.005994832143187523
chr2L	63007	-0.002838023006916046
chr2L	63063	-0.03371092863380909
chr2L	63120	-0.053439545445144176
chr2L	63160	-0.06798634584993124
chr2L	63248	-0.06705672852694988
chr2L	63282	-0.08498282916843891
chr2L	63321	-0.09129526722244918
chr2L	63358	-0.10210711322724819
chr2L	63397	-0.1133193988353014
chr2L	63439	-0.11007549706846476
chr2L	63493	-0.10429792385548353
chr2L	63530	-0.11759397108107805
chr2L	63560	-0.11617621593177319
chr2L	63595	-0.12461349554359913
chr2L	63662	-0.13118424452841282
chr2L	63695	-0.13761197496205568
chr2L	63731	-0.15120170637965202
chr2L	63772	-0.1339506460353732
chr2L	63812	-0.1196310999803245
chr2L	63870	-0.10207884758710861
chr2L	63907	-0.08782806899398565
chr2L	63940	-0.08808103189221583
chr2L	63972	-0.08483704086393118
chr2L	64638	-0.10646454431116581
chr2L	65277	-0.09228339046239853
chr2L	65304	-0.08029348775744438
chr2L	65378	-0.07688358565792441
chr2L	65416	-0.061529538506874815
chr2L	65449	-0.05831775185652077
chr2L	65492	-0.04350031819194555
chr2L	65540	-0.0025808222126215696
chr2L	65590	-0.010673477314412594
chr2L	65623	-0.013104915618896484
chr2L	65657	-0.01037047989666462
chr2L	65710	0.010992535972036421
chr2L	65748	0.013708371669054031
chr2L	65781	0.029781565070152283
chr2L	65826	0.03548745671287179
chr2L	65866	0.019049073569476604
chr2L	65904	0.03046630136668682
chr2L	65940	0.03300340659916401
chr2L	65989	0.0017101522535085678
chr2L	66026	0.004860622808337212
chr2L	66063	-0.0038518309593200684
chr2L	66098	-0.020981440320611
chr2L	66160	-0.03056080685928464
chr2L	66196	-0.056576889008283615
chr2L	66231	-0.05534069240093231
chr2L	66258	-0.05197585094720125
chr2L	66289	-0.0381226297467947
chr2L	66328	-0.021170806139707565
chr2L	66363	0.010832084342837334
chr2L	66402	0.01870383694767952
chr2L	66435	0.026981323957443237
chr2L	66495	0.04196127341128886
chr2L	66534	0.05323955975472927
chr2L	66574	0.056784626096487045
chr2L	66613	0.10250011458992958
chr2L	66650	0.1135081882821396
chr2L	66705	0.18222150672227144
chr2L	66744	0.2084655538201332
chr2L	66782	0.2193630374968052
chr2L	66817	0.23885072767734528
chr2L	66861	0.24602347053587437
chr2L	66900	0.25601970963180065
chr2L	66948	0.21895457326900214
chr2L	66999	0.20456291735172272
chr2L	67051	0.18038294464349747
chr2L	67088	0.16508806496858597
chr2L	67137	0.1423608548939228
chr2L	67191	0.12615878321230412
chr2L	67235	0.12377019040286541
chr2L	67274	0.12224932760000229
chr2L	67310	0.06569886207580566
chr2L	67360	0.045735330088064075
chr2L	67398	0.0026602977886795998
chr2L	67429	-0.031099004670977592
chr2L	67465	-0.036327610025182366
chr2L	67504	-0.0343123379861936
chr2L	67529	-0.036187334917485714
chr2L	67571	-0.05222260765731335
chr2L	67610	-0.04877263493835926
chr2L	67648	-0.01777062565088272
chr2L	67700	6.841495633125305E-5
chr2L	67735	-0.003951709717512131
chr2L	67770	0.017072834074497223
chr2L	67801	0.05247506685554981
chr2L	67838	0.059101901948451996
chr2L	67900	0.0776284746825695
chr2L	67933	0.09800693020224571
chr2L	67986	0.11598752904683352
chr2L	68020	0.10433403449133039
chr2L	68059	0.12344626989215612
chr2L	68091	0.1338719055056572
chr2L	68126	0.1451414693146944
chr2L	68163	0.1486710876924917
chr2L	68196	0.12031622603535652
chr2L	68234	0.1560684870928526
chr2L	68275	0.1937879677861929
chr2L	68313	0.19679192453622818
chr2L	68349	0.20601368509232998
chr2L	68381	0.18314676731824875
chr2L	68419	0.1787434071302414
chr2L	68456	0.16964849270880222
chr2L	68492	0.12792582996189594
chr2L	68526	0.105755660450086
chr2L	68562	0.09419155493378639
chr2L	68593	0.05416474211961031
chr2L	68631	0.033180806785821915
chr2L	68684	0.057703182101249695
chr2L	68722	0.04492056369781494
chr2L	68759	0.047668756917119026
chr2L	68796	0.05306454375386238
chr2L	68847	0.0660531334578991
chr2L	68901	0.07884473353624344
chr2L	68937	0.04462988645536825
chr2L	68971	0.009173624217510223
chr2L	69007	-0.009718837216496468
chr2L	69039	-0.036185648292303085
chr2L	69077	-0.019906978122889996
chr2L	69114	-0.019622192659880966
chr2L	69147	-0.03333301097154617
chr2L	69181	-0.028397311456501484
chr2L	69216	0.0017117876559495926
chr2L	69253	0.015319460304453969
chr2L	69288	0.02903478965163231
chr2L	69322	0.014663824578747153
chr2L	69358	-0.0030069872736930847
chr2L	69414	-0.004605088382959366
chr2L	69451	-0.003266897052526474
chr2L	69492	0.0011404771357774734
chr2L	69529	-0.014566970261512324
chr2L	69561	-0.026145821437239647
chr2L	69595	-0.03369720111368224
chr2L	69630	-0.026284269988536835
chr2L	69670	-0.014693792909383774
chr2L	69707	-0.009074926376342773
chr2L	69740	-0.016356870532035828
chr2L	69776	3.4181028604507446E-4
chr2L	69810	0.006200723350048065
chr2L	69848	0.0020940005779266357
chr2L	69882	0.015818629413843155
chr2L	69920	-0.008684651926159859
chr2L	69956	-0.013720627874135971
chr2L	69992	-0.0036324337124824524
chr2L	70025	0.01883045770227909
chr2L	70066	0.03458762355148792
chr2L	70102	0.03433011565357447
chr2L	70148	0.015249921008944511
chr2L	70183	-0.005811631679534912
chr2L	70215	-0.007639563176780939
chr2L	70250	-0.01449968758970499
chr2L	70288	0.025284106843173504
chr2L	70331	0.03957764757797122
chr2L	70368	0.05573973152786493
chr2L	70406	0.07031132047995925
chr2L	70439	0.10758762434124947
chr2L	70479	0.08255420625209808
chr2L	70516	0.06794336810708046
chr2L	70553	0.06802777945995331
chr2L	70585	0.04301945120096207
chr2L	70624	0.055952172726392746
chr2L	70663	0.035854720044881105
chr2L	70722	0.01710138563066721
chr2L	70757	0.008932840079069138
chr2L	70814	-0.022102616727352142
chr2L	70848	-0.011366264894604683
chr2L	70882	-0.004946241155266762
chr2L	70916	-0.017083091661334038
chr2L	70954	-0.015621804632246494
chr2L	71071	-0.10537511704023927
chr2L	71100	-0.12716888077557087
chr2L	71138	-0.1582579556852579
chr2L	71170	-0.15650507435202599
chr2L	71224	-0.16557849943637848
chr2L	71297	-0.14982961118221283
chr2L	71335	-0.1624144408851862
chr2L	71376	-0.14521510154008865
chr2L	71416	-0.13555513881146908
chr2L	71450	-0.12819927744567394
chr2L	71515	-0.11643525038380176
chr2L	71586	-0.11160615552216768
chr2L	71622	-0.09926656540483236
chr2L	71728	-0.09788133203983307
chr2L	71761	-0.08770526153966784
chr2L	71798	-0.07444468699395657
chr2L	71847	-0.04950233642011881
chr2L	71883	-0.05253341421484947
chr2L	71927	-0.04198978515341878
chr2L	71961	-0.04769485117867589
chr2L	71997	-0.05604129610583186
chr2L	72033	-0.04934634594246745
chr2L	72087	-0.04570963466539979
chr2L	72177	-0.062234953977167606
chr2L	72246	-0.038718584924936295
chr2L	72282	-0.03006848506629467
chr2L	72318	-0.02199071564245969
chr2L	72353	-0.031091821379959583
chr2L	72386	-0.037154722143895924
chr2L	72423	-0.022687704651616514
chr2L	72460	-0.02338346093893051
chr2L	72497	-0.015750029124319553
chr2L	72533	-0.022652925923466682
chr2L	72575	-0.02541157230734825
chr2L	72623	-0.010685313493013382
chr2L	72659	0.018836289644241333
chr2L	72693	0.04382210969924927
chr2L	72730	0.034460327588021755
chr2L	72842	0.0035946816205978394
chr2L	72872	0.008702300663571805
chr2L	72906	0.013671360909938812
chr2L	72943	0.0021260827779769897
chr2L	72979	0.01762394222896546
chr2L	73013	0.020290601067245007
chr2L	73047	0.018327347934246063
chr2L	73082	0.04186876770108938
chr2L	73118	0.041451018303632736
chr2L	73156	0.06916774995625019
chr2L	73191	0.07837017998099327
chr2L	73227	0.08311891765333712
chr2L	73262	0.12125433050096035
chr2L	73294	0.1202210783958435
chr2L	73324	0.10652756597846746
chr2L	73360	0.1016751118004322
chr2L	73395	0.10362918674945831
chr2L	73435	0.11551944352686405
chr2L	73510	0.14824606105685234
chr2L	73541	0.14267161674797535
chr2L	73599	0.11619510687887669
chr2L	73636	0.11271162983030081
chr2L	73668	0.09408905729651451
chr2L	73700	0.08042470552027225
chr2L	73735	0.10054098628461361
chr2L	73770	0.11059711128473282
chr2L	73806	0.11236680671572685
chr2L	73843	0.09922144189476967
chr2L	73894	0.07086143642663956
chr2L	73929	0.06365553452633321
chr2L	73965	0.03468438796699047
chr2L	74016	0.03941399298491888
chr2L	74050	0.01848381944000721
chr2L	74088	-0.001003689132630825
chr2L	74148	-0.008349984884262085
chr2L	74172	-0.017347343266010284
chr2L	74208	-0.006953277625143528
chr2L	74246	0.017975352704524994
chr2L	74281	0.01873830647673458
chr2L	74316	0.015725250355899334
chr2L	74354	-0.0020591598004102707
chr2L	74385	-0.006199751049280167
chr2L	74426	-4.781186580657959E-4
chr2L	74461	-0.012360803782939911
chr2L	74494	-0.022194072604179382
chr2L	74526	-0.032197319669649005
chr2L	74559	-0.032013409305363894
chr2L	74589	-0.03885634243488312
chr2L	74628	-0.04492300655692816
chr2L	74664	-0.054893425200134516
chr2L	74697	-0.0394756980240345
chr2L	74732	-0.056505550630390644
chr2L	74765	-0.05673821084201336
chr2L	74801	-0.05196157842874527
chr2L	74832	-0.052303772419691086
chr2L	74869	-0.06015679333359003
chr2L	74902	-0.07312616566196084
chr2L	74935	-0.07681282256089617
chr2L	74973	-0.061913149620522745
chr2L	75013	-0.047233257442712784
chr2L	75046	-0.033778449753299356
chr2L	75089	-0.015658456832170486
chr2L	75125	-0.02387160249054432
chr2L	75156	-0.029471815054421313
chr2L	75188	-0.03261343762278557
chr2L	75223	-0.03755949158221483
chr2L	75275	-0.03039652109146118
chr2L	75313	0.003848537802696228
chr2L	75360	0.009453145787119865
chr2L	75410	0.018315661698579788
chr2L	75444	0.0449131871573627
chr2L	75485	0.04589534504339099
chr2L	75535	0.06421270500868559
chr2L	75605	0.05492272600531578
chr2L	75642	0.06305187940597534
chr2L	75701	0.05011293012648821
chr2L	75741	0.03240715153515339
chr2L	75775	0.0240013487637043
chr2L	75824	0.02177175134420395
chr2L	75862	0.008541688323020935
chr2L	75895	0.010950044728815556
chr2L	75929	0.022618273738771677
chr2L	75970	0.022102754097431898
chr2L	76004	-3.208029083907604E-4
chr2L	76056	0.006809435784816742
chr2L	76090	0.007840722799301147
chr2L	76129	-0.015260551124811172
chr2L	76165	-0.027590030804276466
chr2L	76197	-0.02706904709339142
chr2L	76236	-0.035641456954181194
chr2L	76270	-0.024096520617604256
chr2L	76310	-0.009898866061121225
chr2L	76350	-0.015845635905861855
chr2L	76400	-0.010329573880881071
chr2L	76454	2.9136775992810726E-4
chr2L	76487	0.009877810254693031
chr2L	76520	0.005918934941291809
chr2L	76553	0.01649591326713562
chr2L	76589	0.033603756688535213
chr2L	76644	0.025730148889124393
chr2L	76698	0.03883001208305359
chr2L	76739	0.03835490345954895
chr2L	76774	0.04865925386548042
chr2L	76810	0.05079333856701851
chr2L	76848	0.0502465795725584
chr2L	76886	0.037001095712184906
chr2L	76923	0.033445315435528755
chr2L	76963	0.04298232146538794
chr2L	77016	0.044146398082375526
chr2L	77063	0.019815978594124317
chr2L	77098	0.015469590201973915
chr2L	77135	0.008863851428031921
chr2L	77168	0.02024848572909832
chr2L	77202	0.006055600941181183
chr2L	77237	-0.006697569042444229
chr2L	77273	-0.033450618386268616
chr2L	77311	-0.0251485425978899
chr2L	77347	-0.048075975850224495
chr2L	77388	-0.06452894117683172
chr2L	77422	-0.06931758765131235
chr2L	77456	-0.08516823779791594
chr2L	77496	-0.09023090903065167
chr2L	77534	-0.08225688710808754
chr2L	77567	-0.07671800255775452
chr2L	77603	-0.07693755067884922
chr2L	77657	-0.09262902103364468
chr2L	77715	-0.11205143108963966
chr2L	77748	-0.11391830444335938
chr2L	77784	-0.1153806634247303
chr2L	77828	-0.095025435090065
chr2L	77864	-0.10131826624274254
chr2L	77894	-0.09259843826293945
chr2L	77929	-0.08386761310975999
chr2L	77965	-0.07229467108845711
chr2L	78000	-0.08681695628911257
chr2L	78039	-0.08142446912825108
chr2L	78079	-0.07777785882353783
chr2L	78152	-0.07426373101770878
chr2L	78191	-0.08718215301632881
chr2L	78245	-0.1162487342953682
chr2L	78298	-0.1330102439969778
chr2L	78374	-0.11227882094681263
chr2L	78411	-0.10468939039856195
chr2L	78447	-0.0982716241851449
chr2L	78487	-0.07832030765712261
chr2L	78524	-0.09187261760234833
chr2L	78559	-0.09460111893713474
chr2L	78596	-0.09020919725298882
chr2L	78646	-0.08925670431926847
chr2L	78703	-0.06613618182018399
chr2L	78744	-0.07280297391116619
chr2L	78784	-0.07734886929392815
chr2L	78815	-0.06321276724338531
chr2L	78856	-0.05359054170548916
chr2L	78897	-0.015338748693466187
chr2L	78938	0.025608180090785027
chr2L	78969	0.050791900139302015
chr2L	79010	0.05799536709673703
chr2L	79046	0.05754405166953802
chr2L	79083	0.04897078243084252
chr2L	79136	0.05192759772762656
chr2L	79177	0.037759914295747876
chr2L	79227	0.03880924731492996
chr2L	79286	0.02715388499200344
chr2L	79326	0.01846618950366974
chr2L	79363	0.013885389897041023
chr2L	79399	0.00793422944843769
chr2L	79434	0.03841887880116701
chr2L	79486	0.023758562747389078
chr2L	79549	0.027670472860336304
chr2L	79607	-0.002863958477973938
chr2L	79641	-0.029211897403001785
chr2L	79672	-0.05579741299152374
chr2L	79742	-0.06877942569553852
chr2L	79780	-0.0612502908334136
chr2L	79838	-0.04761152993887663
chr2L	79871	-0.06014575203880668
chr2L	79940	-0.0952972024679184
chr2L	79974	-0.0990914236754179
chr2L	80011	-0.10967292822897434
chr2L	80044	-0.11760320514440536
chr2L	80081	-0.13020604476332664
chr2L	80116	-0.16316412389278412
chr2L	80150	-0.15082727558910847
chr2L	80197	-0.15809976775199175
chr2L	80232	-0.17496939282864332
chr2L	80276	-0.16706782230176032
chr2L	80312	-0.16350867971777916
chr2L	80392	-0.15522227436304092
chr2L	80434	-0.14775139652192593
chr2L	80468	-0.14939449355006218
chr2L	80503	-0.1610166635364294
chr2L	80540	-0.15632635354995728
chr2L	80574	-0.15074054524302483
chr2L	80607	-0.1272577214986086
chr2L	80656	-0.08564773760735989
chr2L	80690	-0.06301214685663581
chr2L	80727	-0.02751656916552747
chr2L	80776	-0.014523342251777649
chr2L	80809	0.020735731348395348
chr2L	80854	0.009075464680790901
chr2L	80890	0.01733287051320076
chr2L	80935	0.006711944937705994
chr2L	80971	0.019774213433265686
chr2L	81007	0.01257355511188507
chr2L	81047	0.0026482194662094116
chr2L	81089	0.013290725648403168
chr2L	81139	-1.512393355369568E-4
chr2L	81198	-0.008081866428256035
chr2L	81229	-0.021578889340162277
chr2L	81263	-0.02269750414416194
chr2L	81301	-0.038162149488925934
chr2L	81343	-0.0548551082611084
chr2L	81385	-0.07748409360647202
chr2L	81439	-0.11956791440024972
chr2L	81465	-0.11325120367109776
chr2L	81522	-0.12235648185014725
chr2L	81578	-0.1142334673422738
chr2L	81632	-0.11056064441800117
chr2L	81707	-0.11710634781047702
chr2L	81745	-0.09611147455871105
chr2L	81783	-0.11451172363013029
chr2L	81813	-0.09155207872390747
chr2L	81854	-0.07096553966403008
chr2L	81886	-0.05428832769393921
chr2L	81920	-0.024783842265605927
chr2L	81958	-0.030098594957962632
chr2L	81999	-0.020190279930830002
chr2L	82056	-0.027931938413530588
chr2L	82096	-0.018837079405784607
chr2L	82124	-0.02072473254520446
chr2L	82190	-0.02846433874219656
chr2L	82231	-0.013646401464939117
chr2L	82263	-0.011525046080350876
chr2L	82302	-0.002961287507787347
chr2L	82338	-0.014534175395965576
chr2L	82367	-0.03451601695269346
chr2L	82405	-0.03677172400057316
chr2L	82446	-0.05070655606687069
chr2L	82483	-0.04751338250935078
chr2L	82558	-0.08430412039160728
chr2L	82627	-0.09710849542170763
chr2L	82662	-0.08721459843218327
chr2L	82716	-0.10359430592507124
chr2L	82751	-0.1057931249961257
chr2L	82789	-0.11822928488254547
chr2L	82826	-0.10093812365084887
chr2L	82855	-0.09533648937940598
chr2L	82895	-0.08635039755608886
chr2L	82923	-0.10682902741245925
chr2L	82967	-0.10750977648422122
chr2L	83002	-0.11557158455252647
chr2L	83032	-0.10859437193721533
chr2L	83069	-0.10952488239854574
chr2L	83114	-0.09101434983313084
chr2L	83147	-0.08567137084901333
chr2L	83187	-0.07954449905082583
chr2L	83222	-0.0514470508787781
chr2L	83261	-0.04620927572250366
chr2L	83296	-0.03412898629903793
chr2L	83331	-0.0420564990490675
chr2L	83376	-0.019907998852431774
chr2L	83412	9.174942970275879E-4
chr2L	83452	0.01036569382995367
chr2L	83485	0.019146867096424103
chr2L	83518	0.016516203992068768
chr2L	83554	0.004686005413532257
chr2L	83586	0.010366271249949932
chr2L	83626	0.005832899361848831
chr2L	83662	0.009184569120407104
chr2L	83700	0.03682983014732599
chr2L	83737	0.03295383136719465
chr2L	83776	0.05055373162031174
chr2L	83808	0.05097082257270813
chr2L	83840	0.039232561364769936
chr2L	83876	0.021966036409139633
chr2L	83919	0.036499060690402985
chr2L	83953	0.029794104397296906
chr2L	83989	0.033153054770082235
chr2L	84028	0.030088511295616627
chr2L	84073	0.029317256063222885
chr2L	84108	0.036237734369933605
chr2L	84144	0.025260430295020342
chr2L	84179	0.029003791511058807
chr2L	84210	0.02089715376496315
chr2L	84243	0.01072598248720169
chr2L	84280	-0.004056260921061039
chr2L	84319	0.009033545851707458
chr2L	84359	0.01588941365480423
chr2L	84394	0.008517077192664146
chr2L	84430	0.0016358215361833572
chr2L	84472	-0.0018389150500297546
chr2L	84506	-0.01315462589263916
chr2L	84537	0.009024325758218765
chr2L	84576	0.047985609620809555
chr2L	84613	0.017065439373254776
chr2L	84647	0.0076283662201603875
chr2L	84681	-0.012240624288097024
chr2L	84724	-0.018488376634195447
chr2L	84812	-0.059517999179661274
chr2L	84846	-0.05234407470561564
chr2L	84898	-0.05660965479910374
chr2L	84937	-0.03064896911382675
chr2L	84974	-0.009031297639012337
chr2L	85011	0.0017801597714424133
chr2L	85042	-0.018222242826595902
chr2L	85082	-0.029404617846012115
chr2L	85136	0.010506990365684032
chr2L	85194	0.009775891900062561
chr2L	85230	0.008681870996952057
chr2L	85284	-0.012848854064941406
chr2L	85318	0.009624790400266647
chr2L	85372	0.04601230472326279
chr2L	85444	0.059854667633771896
chr2L	85475	0.05693786218762398
chr2L	85510	0.0731232687830925
chr2L	85550	0.08201800845563412
chr2L	85594	0.09747510217130184
chr2L	85627	0.10758806671947241
chr2L	85668	0.08498647343367338
chr2L	85743	0.0981127992272377
chr2L	85780	0.10456503741443157
chr2L	85846	0.08835739665664732
chr2L	85883	0.08951432816684246
chr2L	85920	0.08271171152591705
chr2L	85954	0.08430949132889509
chr2L	85986	0.08547042310237885
chr2L	86025	0.05594510957598686
chr2L	86063	0.05374223738908768
chr2L	86114	0.041884858161211014
chr2L	86167	0.04754475876688957
chr2L	86201	0.025820370763540268
chr2L	86256	0.028106920421123505
chr2L	86289	0.014449233189225197
chr2L	86328	0.004586398601531982
chr2L	86371	0.013012577779591084
chr2L	86408	-0.004115782678127289
chr2L	86443	-0.017711631953716278
chr2L	86479	-0.021138783544301987
chr2L	86507	-0.03792783431708813
chr2L	86546	-0.03887557610869408
chr2L	86577	-0.05051599070429802
chr2L	86619	-0.047776067862287164
chr2L	86650	-0.05014674738049507
chr2L	86687	-0.043230771319940686
chr2L	86723	-0.027946787886321545
chr2L	86772	-0.05900516686961055
chr2L	86827	-0.06299391761422157
chr2L	86861	-0.06086325645446777
chr2L	86894	-0.062137484550476074
chr2L	86929	-0.04600004479289055
chr2L	86959	-0.05524984188377857
chr2L	87021	-0.057873984798789024
chr2L	87059	-0.054848117753863335
chr2L	87100	-0.05436999863013625
chr2L	87135	-0.040175728499889374
chr2L	87172	-0.024516236037015915
chr2L	87211	-0.02905537560582161
chr2L	87240	-0.031219711061567068
chr2L	87279	-0.03316956199705601
chr2L	87316	-0.05046169040724635
chr2L	87353	-0.0457992777810432
chr2L	87389	-0.0512853060499765
chr2L	87426	-0.0730616357177496
chr2L	87463	-0.058669209480285645
chr2L	87517	-0.059956520795822144
chr2L	87552	-0.04511399008333683
chr2L	87590	-0.049462102353572845
chr2L	87622	-0.06795432243961841
chr2L	87659	-0.0888302605599165
chr2L	87717	-0.09921672940254211
chr2L	87757	-0.10439334064722061
chr2L	87791	-0.10905803740024567
chr2L	87835	-0.10628755204379559
chr2L	87868	-0.11528639134485275
chr2L	87907	-0.10820308327674866
chr2L	87943	-0.1142192967236042
chr2L	88025	-0.09222444705665112
chr2L	88083	-0.10201267898082733
chr2L	88119	-0.1015683189034462
chr2L	88173	-0.07863655313849449
chr2L	88208	-0.052121322602033615
chr2L	88239	-0.07976134866476059
chr2L	88275	-0.07740582339465618
chr2L	88305	-0.06240762583911419
chr2L	88341	-0.053625909611582756
chr2L	88376	-0.03914164379239082
chr2L	88414	-0.03306536376476288
chr2L	88449	-0.024090763297863305
chr2L	88487	-0.015267841517925262
chr2L	88523	-0.014276724308729172
chr2L	88565	-0.02380627766251564
chr2L	88615	-0.024389506317675114
chr2L	88661	-0.013335765383089893
chr2L	88696	0.003677637316286564
chr2L	88740	-0.0077495137811638415
chr2L	88775	-0.006543160416185856
chr2L	88807	-0.002787740173516795
chr2L	88839	-0.008320413529872894
chr2L	88893	-0.052825745195150375
chr2L	88928	-0.044510722160339355
chr2L	88963	-0.033561766147613525
chr2L	88995	-0.025760456919670105
chr2L	89033	-0.005434667691588402
chr2L	89071	0.009919114410877228
chr2L	89107	0.003986958879977465
chr2L	89142	0.007522623986005783
chr2L	89185	0.01297718659043312
chr2L	89221	0.003766082227230072
chr2L	89259	0.020866040140390396
chr2L	89311	0.015140559524297714
chr2L	89352	0.012652479112148285
chr2L	89407	-0.0022203554399311543
chr2L	89444	0.009851440787315369
chr2L	89493	0.031287387013435364
chr2L	89555	0.024560734629631042
chr2L	89585	0.018065562937408686
chr2L	89622	0.02666196972131729
chr2L	89660	0.017534535378217697
chr2L	89694	-0.003924043849110603
chr2L	89768	-0.021956809796392918
chr2L	89806	-0.017896641045808792
chr2L	89844	-0.006380869075655937
chr2L	89879	-0.020223572850227356
chr2L	89914	-0.009811829775571823
chr2L	89954	-0.02310590259730816
chr2L	90008	-0.037944003473967314
chr2L	90044	-0.02076403796672821
chr2L	90077	-0.03483383730053902
chr2L	90115	-0.05192745476961136
chr2L	90147	-0.04341047321213409
chr2L	90180	-0.06329211266711354
chr2L	90217	-0.04318973608314991
chr2L	90248	-0.031687939539551735
chr2L	90286	-0.029221370816230774
chr2L	90323	-0.020495254546403885
chr2L	90357	0.0021200119517743587
chr2L	90407	0.012075882405042648
chr2L	90458	0.03746939264237881
chr2L	90497	0.045166607946157455
chr2L	90530	0.06432327628135681
chr2L	90567	0.08231557160615921
chr2L	90599	0.07764599472284317
chr2L	90635	0.11569004878401756
chr2L	90667	0.13676724210381508
chr2L	90702	0.1732642026618123
chr2L	90742	0.158724530832842
chr2L	90778	0.17358296737074852
chr2L	90810	0.16807067021727562
chr2L	90843	0.1737411469221115
chr2L	90882	0.19172749109566212
chr2L	90913	0.15640129521489143
chr2L	90948	0.14408426638692617
chr2L	90984	0.14429447147995234
chr2L	91022	0.13692507799714804
chr2L	91064	0.11802658718079329
chr2L	91112	0.07665263954550028
chr2L	91152	0.027665967121720314
chr2L	91186	0.018168959766626358
chr2L	91219	-0.009938836097717285
chr2L	91253	-0.010553218191489577
chr2L	91289	0.006771605461835861
chr2L	91325	-0.014029140584170818
chr2L	91361	-0.02356354333460331
chr2L	91403	-0.014223136007785797
chr2L	91438	-0.0055914828553795815
chr2L	91476	0.004473770968616009
chr2L	91511	0.021078649908304214
chr2L	91550	0.019338262733072042
chr2L	91598	0.05351144075393677
chr2L	91634	0.09708957560360432
chr2L	91691	0.12025309354066849
chr2L	91725	0.12800002470612526
chr2L	91772	0.14237376302480698
chr2L	91809	0.14552217721939087
chr2L	91846	0.17296936735510826
chr2L	91880	0.19943264359608293
chr2L	91919	0.20245129615068436
chr2L	91956	0.18906809017062187
chr2L	91993	0.1693974081426859
chr2L	92029	0.15219059865921736
chr2L	92067	0.15066432394087315
chr2L	92107	0.1097742822021246
chr2L	92166	0.11600750964134932
chr2L	92207	0.11299421265721321
chr2L	92243	0.11880628019571304
chr2L	92277	0.08316485956311226
chr2L	92328	0.0313301607966423
chr2L	92365	0.038662638515233994
chr2L	92425	0.004932835698127747
chr2L	92463	0.02044919738546014
chr2L	92501	0.03444164991378784
chr2L	92552	0.017126262187957764
chr2L	92589	-0.005742661654949188
chr2L	92621	-0.02380361407995224
chr2L	92658	-0.016447216272354126
chr2L	92690	-0.017328163608908653
chr2L	92718	-0.011592314578592777
chr2L	92779	-0.02325890213251114
chr2L	92819	-0.019995225593447685
chr2L	92858	-0.031332765240222216
chr2L	92892	-0.03646260593086481
chr2L	92926	-0.047218844294548035
chr2L	92965	-0.043146565556526184
chr2L	92990	-0.03417862392961979
chr2L	93072	-0.03498697653412819
chr2L	93112	-0.03320590569637716
chr2L	93147	-0.035475319251418114
chr2L	93183	-0.05948653817176819
chr2L	93216	-0.07504126941785216
chr2L	93248	-0.06409126427024603
chr2L	93279	-0.04412439838051796
chr2L	93315	-0.03301028534770012
chr2L	93344	-0.04284904710948467
chr2L	93377	-0.04076376650482416
chr2L	93416	-0.05643755989149213
chr2L	93472	-0.04931678902357817
chr2L	93507	-0.05213763099163771
chr2L	93546	-0.05854899366386235
chr2L	93587	-0.04822025028988719
chr2L	93626	-0.028316538780927658
chr2L	93730	-0.04552724212408066
chr2L	93768	-0.03862156718969345
chr2L	93803	-0.033467525616288185
chr2L	93840	-0.0249067060649395
chr2L	93876	-0.026257850229740143
chr2L	93907	-0.031945230439305305
chr2L	93937	-0.04589892737567425
chr2L	93970	-0.07520379312336445
chr2L	94004	-0.07589132338762283
chr2L	94037	-0.057260653004050255
chr2L	94074	-0.052148446440696716
chr2L	94110	-0.040238210931420326
chr2L	94161	-0.039811732014641166
chr2L	94247	-0.040422281716018915
chr2L	94357	-0.06826908327639103
chr2L	94392	-0.07415628270246089
chr2L	94427	-0.07982902973890305
chr2L	94462	-0.1064204623689875
chr2L	94501	-0.11537967436015606
chr2L	94537	-0.12792987190186977
chr2L	94571	-0.12351046176627278
chr2L	94602	-0.11178954225033522
chr2L	94660	-0.10363005101680756
chr2L	94689	-0.10003962833434343
chr2L	94727	-0.10801518708467484
chr2L	94754	-0.13139325685915537
chr2L	94825	-0.10687545826658607
chr2L	94897	-0.0894821872934699
chr2L	95006	-0.07338341698050499
chr2L	95043	-0.06019086856395006
chr2L	95080	-0.03498234041035175
chr2L	95115	-0.027772916480898857
chr2L	95153	0.001696447841823101
chr2L	95188	0.024483023211359978
chr2L	95224	0.011226609349250793
chr2L	95260	0.035832106397720054
chr2L	95319	0.03791937232017517
chr2L	95375	0.06719524529762566
chr2L	95409	0.06492442870512605
chr2L	95447	0.08117290544032585
chr2L	95483	0.08963081147521734
chr2L	95519	0.07438402809202671
chr2L	95549	0.057210542261600494
chr2L	95585	0.0675979710649699
chr2L	95621	0.0835629291832447
chr2L	95654	0.06785552017390728
chr2L	95693	0.07518215104937553
chr2L	95730	0.09082141565158963
chr2L	95766	0.06350353732705116
chr2L	95803	0.07045489549636841
chr2L	95839	0.04009890928864479
chr2L	95876	0.016099128872156143
chr2L	95910	0.029450949281454086
chr2L	95942	0.01506064459681511
chr2L	95992	0.00251171737909317
chr2L	96027	-0.020677980035543442
chr2L	96067	-0.03941544145345688
chr2L	96103	-0.044980861246585846
chr2L	96138	-0.056364938616752625
chr2L	96174	-0.07059941440820694
chr2L	96207	-0.07781380601227283
chr2L	96241	-0.0735144205391407
chr2L	96279	-0.0946964593604207
chr2L	96314	-0.12119623925536871
chr2L	96356	-0.10974572040140629
chr2L	96393	-0.12039568647742271
chr2L	96427	-0.12537923082709312
chr2L	96464	-0.1250434706453234
chr2L	96500	-0.129394480609335
chr2L	96536	-0.10777770169079304
chr2L	96568	-0.10838751698611304
chr2L	96640	-0.10260637057945132
chr2L	96687	-0.09912009816616774
chr2L	96723	-0.06327466294169426
chr2L	96757	-0.05578248971141875
chr2L	96797	-0.03676614537835121
chr2L	96831	-0.01688297465443611
chr2L	96864	-0.01990919839590788
chr2L	96901	-0.008855994790792465
chr2L	96939	-0.008985761771327816
chr2L	96974	-0.0020538531243801117
chr2L	97015	-3.9070844650268555E-4
chr2L	97050	-0.0025310530327260494
chr2L	97097	0.004576489329338074
chr2L	97133	-0.011689059436321259
chr2L	97168	-0.009480893611907959
chr2L	97204	-0.03204255807213485
chr2L	97277	-0.053160298615694046
chr2L	97313	-0.06729095429182053
chr2L	97347	-0.07896023709326982
chr2L	97382	-0.09538925439119339
chr2L	97418	-0.0935303415171802
chr2L	97454	-0.11309399921447039
chr2L	97488	-0.1386762075126171
chr2L	97521	-0.16539884413214168
chr2L	97560	-0.1586882397532463
chr2L	97594	-0.1468823431059718
chr2L	97630	-0.14485491625964642
chr2L	97665	-0.1470954038668424
chr2L	97698	-0.13218103488907218
chr2L	97730	-0.14447173662483692
chr2L	97760	-0.14825467765331268
chr2L	97796	-0.14325912669301033
chr2L	97831	-0.15370014309883118
chr2L	97866	-0.15222148969769478
chr2L	97904	-0.13848173059523106
chr2L	97939	-0.1184520642273128
chr2L	97977	-0.11835143989446806
chr2L	98011	-0.12236478738486767
chr2L	98046	-0.10519736621063203
chr2L	98084	-0.07668325491249561
chr2L	98115	-0.0876762866973877
chr2L	98142	-0.07980918232351542
chr2L	98178	-0.06575292348861694
chr2L	98216	-0.03182416781783104
chr2L	98248	-0.02972567267715931
chr2L	98284	-0.04036090383306146
chr2L	98317	-0.03801222736365162
chr2L	98351	-0.039753859862685204
chr2L	98383	-0.0518698759842664
chr2L	98418	-0.04666722286492586
chr2L	98455	-0.05518220691010356
chr2L	98490	-0.05720167397521436
chr2L	98526	-0.04791791923344135
chr2L	98558	-0.037291135638952255
chr2L	98594	-0.03973286901600659
chr2L	98634	-0.03822072222828865
chr2L	98672	-0.030310213565826416
chr2L	98705	-0.007069682702422142
chr2L	98741	-0.031342087080702186
chr2L	98777	-0.061270592734217644
chr2L	98827	-0.07365009188652039
chr2L	98862	-0.06495717540383339
chr2L	98902	-0.07553125638514757
chr2L	98938	-0.07680050376802683
chr2L	98973	-0.07835452107246965
chr2L	99013	-0.08234875369817019
chr2L	99048	-0.08368873409926891
chr2L	99081	-0.070002730935812
chr2L	99116	-0.05199851840734482
chr2L	99152	-0.04596252366900444
chr2L	99187	-0.047877113334834576
chr2L	99219	-0.03754033427685499
chr2L	99256	-0.043506099842488766
chr2L	99295	-0.04091362655162811
chr2L	99331	-0.04835415631532669
chr2L	99364	-0.052236681804060936
chr2L	99395	-0.06550878286361694
chr2L	99435	-0.05102133750915527
chr2L	99475	-0.025249436497688293
chr2L	99511	-0.027062258683145046
chr2L	99551	-0.037523992359638214
chr2L	99590	-0.05629332782700658
chr2L	99630	-0.07718228176236153
chr2L	99668	-0.09083676896989346
chr2L	99703	-0.07620703056454659
chr2L	99741	-0.08221524767577648
chr2L	99778	-0.08478498458862305
chr2L	99812	-0.08637113310396671
chr2L	99848	-0.09359348868019879
chr2L	99885	-0.08259280771017075
chr2L	99922	-0.08268907619640231
chr2L	99960	-0.06533899903297424
chr2L	99993	-0.06482894718647003
chr2L	100025	-0.08142783492803574
chr2L	100055	-0.07008271664381027
chr2L	100097	-0.05659745633602142
chr2L	100137	-0.06627988815307617
chr2L	100176	-0.09108005929738283
chr2L	100209	-0.0967312091961503
[truncated: 998,000+ more rows]
