# Supplementary material for: Stability and Dynamics of Polycomb Target Sites in Drosophila Development
Source: PLoS Genet. 2008 Sep 5;4(9):e1000178. doi: 10.1371/journal.pgen.1000178 (PMC2525605; doi:10.1371/journal.pgen.1000178)
Supplement: Dataset S3 — Pho embryo binding profile. Windowed enrichment ratios (log2Ratios) for Pho ChIP on embryo chromatin. (34.23 MB ZIP) [file pgen.1000178.s012.zip › Pho_emb.resLgRto.sgr]

chr2L	5522	1.778611034154892
chr2L	5728	1.5922834277153015
chr2L	5783	1.3327580690383911
chr2L	5818	1.156105138361454
chr2L	5855	0.862951124086976
chr2L	6058	0.2120569869875908
chr2L	6095	0.12282770872116089
chr2L	6130	0.1049440149217844
chr2L	6172	0.016239017248153687
chr2L	6363	0.04453016445040703
chr2L	6399	0.0838269516825676
chr2L	6439	0.1333450749516487
chr2L	6468	0.18835125863552094
chr2L	6524	0.251480296254158
chr2L	6566	0.25409791618585587
chr2L	6601	0.2538312189280987
chr2L	6695	0.2554224915802479
chr2L	6757	0.2501174435019493
chr2L	6791	0.2754751220345497
chr2L	6830	0.255569726228714
chr2L	6872	0.24783793836832047
chr2L	6926	0.21094182133674622
chr2L	6982	0.13338330388069153
chr2L	7023	0.1052664965391159
chr2L	7063	0.11069859191775322
chr2L	7098	0.07291927933692932
chr2L	7126	0.02928166650235653
chr2L	7161	-0.0041557177901268005
chr2L	7195	-0.03183560445904732
chr2L	7232	-0.07883290946483612
chr2L	7265	-0.07177699916064739
chr2L	7317	-0.05477288365364075
chr2L	7354	-0.044440826401114464
chr2L	7416	-0.032242268323898315
chr2L	7491	-0.03845137357711792
chr2L	7525	-0.0537169985473156
chr2L	7567	-0.019038870930671692
chr2L	7639	-0.05184488743543625
chr2L	7679	-0.05194313824176788
chr2L	7719	-0.051390379667282104
chr2L	7755	-0.06432007253170013
chr2L	7785	-0.08674240112304688
chr2L	7820	-0.053432151675224304
chr2L	7855	-0.04870734363794327
chr2L	7894	-0.01079520583152771
chr2L	7927	0.02786799520254135
chr2L	7961	0.0304117389023304
chr2L	8000	0.05125781148672104
chr2L	8036	0.04467577487230301
chr2L	8074	0.033213645219802856
chr2L	8131	0.06500073528150097
chr2L	8181	0.042100682854652405
chr2L	8240	0.06323200464248657
chr2L	8276	0.027513989305589348
chr2L	8309	0.07040217239409685
chr2L	8369	0.09014747850596905
chr2L	8410	0.10384970903396606
chr2L	8443	0.08741950988769531
chr2L	8475	0.09709558729082346
chr2L	8510	0.11124826967716217
chr2L	8546	0.10310579836368561
chr2L	8584	0.08848090888932347
chr2L	8615	0.09656443458516151
chr2L	8653	0.0727686733007431
chr2L	8689	0.05241596419364214
chr2L	8726	0.0510115921497345
chr2L	8759	0.07564656436443329
chr2L	8795	0.059932317584753036
chr2L	8831	0.03910224884748459
chr2L	8867	0.05231164023280144
chr2L	8908	0.030326642096042633
chr2L	8944	0.040186057798564434
chr2L	8976	0.03705781698226929
chr2L	9076	0.08148634433746338
chr2L	9114	0.07635364681482315
chr2L	9161	0.1256682276725769
chr2L	9197	0.07469009608030319
chr2L	9252	0.05165528133511543
chr2L	9318	-0.010807815939188004
chr2L	9354	-0.009800702333450317
chr2L	9382	-0.01085752248764038
chr2L	9705	0.002051007002592087
chr2L	9748	-0.024804040789604187
chr2L	9807	-0.10093762539327145
chr2L	9843	-0.10681769112125039
chr2L	9884	-0.13324580900371075
chr2L	9917	-0.15165581554174423
chr2L	9951	-0.11621978133916855
chr2L	9984	-0.10877438634634018
chr2L	10022	-0.07747477293014526
chr2L	10340	-0.14489812683314085
chr2L	10369	-0.17652712017297745
chr2L	10414	-0.17092446330934763
chr2L	10454	-0.16111380606889725
chr2L	10488	-0.1329008787870407
chr2L	10547	-0.13545557344332337
chr2L	10582	-0.11393295787274837
chr2L	10640	-0.1038520485162735
chr2L	10687	-0.12692087516188622
chr2L	10765	-0.13965797051787376
chr2L	10839	-0.10839085804764181
chr2L	10874	-0.0962400734424591
chr2L	10909	-0.08001266606152058
chr2L	10945	-0.07269911281764507
chr2L	10981	-0.07055270671844482
chr2L	11008	-0.059276282787323
chr2L	11078	-0.04620314761996269
chr2L	11135	-0.05504216253757477
chr2L	11184	-0.04093417525291443
chr2L	11242	-0.04496566951274872
chr2L	11293	-0.031364455819129944
chr2L	11358	-0.027697846293449402
chr2L	11437	-0.039732237346470356
chr2L	11475	-0.0290464386343956
chr2L	11508	-0.020463794469833374
chr2L	11541	-0.031908683478832245
chr2L	11597	-0.04595953004900366
chr2L	11651	-0.010784335434436798
chr2L	11682	3.4242868423461914E-4
chr2L	11737	0.053467005491256714
chr2L	11780	0.050538189709186554
chr2L	11816	0.05202576518058777
chr2L	11846	0.035608019679784775
chr2L	11887	0.020536132156848907
chr2L	11948	0.029405251145362854
chr2L	11991	0.018350912258028984
chr2L	12023	0.024714427068829536
chr2L	12057	0.013254004530608654
chr2L	12096	0.010344922542572021
chr2L	12134	0.024900928139686584
chr2L	12169	0.007831256836652756
chr2L	12203	-0.00845789909362793
chr2L	12242	-0.03046952188014984
chr2L	12278	-0.03215441107749939
chr2L	12311	-0.037864938378334045
chr2L	12343	-0.04866518173366785
chr2L	12384	-0.05782206356525421
chr2L	12438	-0.0567602813243866
chr2L	12509	-0.05980911944061518
chr2L	12544	-0.03960726805962622
chr2L	12579	-0.014284145087003708
chr2L	12616	-0.04845879413187504
chr2L	12688	-0.04002201184630394
chr2L	12743	-0.014836620539426804
chr2L	12787	-0.0298621729016304
chr2L	12830	-0.027566574979573488
chr2L	12885	-0.01045633852481842
chr2L	12925	-0.003553435206413269
chr2L	12961	-0.010296620428562164
chr2L	12994	-0.04603840853087604
chr2L	13037	-0.03883621096611023
chr2L	13071	-0.0406336635351181
chr2L	13108	-0.06724200770258904
chr2L	13148	-0.053445979952812195
chr2L	13181	-0.08785914815962315
chr2L	13214	-0.05736157298088074
chr2L	13251	-0.10978008061647415
chr2L	13286	-0.1201433539390564
chr2L	13322	-0.0758008286356926
chr2L	13358	-0.0805334821343422
chr2L	13395	-0.08787385374307632
chr2L	13436	-0.09036979079246521
chr2L	13500	-0.05748765915632248
chr2L	13540	-0.04005630314350128
chr2L	13578	-0.052060484886169434
chr2L	13613	-0.011549174785614014
chr2L	13650	-0.017592579126358032
chr2L	13691	-0.002321884036064148
chr2L	13735	-0.014836442889645696
chr2L	13817	0.01268147979862988
chr2L	13870	0.006257340312004089
chr2L	13908	4.262775182723999E-4
chr2L	13941	0.042904168367385864
chr2L	13980	0.04804963618516922
chr2L	14015	0.01664009690284729
chr2L	14050	-0.01690540462732315
chr2L	14085	-0.0074338167905807495
chr2L	14123	-0.0033442825078964233
chr2L	14160	-0.006232703337445855
chr2L	14197	0.01502770185470581
chr2L	14236	0.018663402646780014
chr2L	14275	0.05764886178076267
chr2L	14309	0.023014187812805176
chr2L	14344	0.013577893376350403
chr2L	14379	0.0045151542872190475
chr2L	14406	-0.021047264337539673
chr2L	14449	0.006034906953573227
chr2L	14484	0.002970963716506958
chr2L	14523	-0.0012668482959270477
chr2L	14556	0.027558758854866028
chr2L	14595	0.04282505065202713
chr2L	14639	0.031149491667747498
chr2L	14673	0.06023634970188141
chr2L	14709	0.07675372064113617
chr2L	14745	0.06905463710427284
chr2L	14778	0.098416936583817
chr2L	14813	0.12300199270248413
chr2L	14850	0.1223253682255745
chr2L	14896	0.13905330374836922
chr2L	14935	0.11803587526082993
chr2L	14969	0.07464267686009407
chr2L	15007	0.06657382100820541
chr2L	15044	0.06023634970188141
chr2L	15118	0.07917043566703796
chr2L	15175	0.09608221054077148
chr2L	15205	0.061484167352318764
chr2L	15262	0.037450109142810106
chr2L	15301	0.047059059143066406
chr2L	15337	0.04283970594406128
chr2L	15373	0.004869597032666206
chr2L	15413	0.01597997546195984
chr2L	15444	0.04395245015621185
chr2L	15504	0.008480504155158997
chr2L	15566	0.003123469650745392
chr2L	15634	-0.03366074711084366
chr2L	15671	-0.007918015122413635
chr2L	15708	0.008464738726615906
chr2L	15745	0.005265161395072937
chr2L	15785	0.050209698267281055
chr2L	15831	0.02013568440452218
chr2L	15866	0.004022136330604553
chr2L	15996	0.01809098944067955
chr2L	16032	0.04383455961942673
chr2L	16159	0.04340476915240288
chr2L	16297	0.029739737045019865
chr2L	16332	0.055401800433173776
chr2L	16660	0.09858942031860352
chr2L	16697	0.03728649765253067
chr2L	16776	0.018785223364830017
chr2L	16824	0.011980123817920685
chr2L	16907	0.024804331362247467
chr2L	16983	0.014668695628643036
chr2L	17152	0.022903241217136383
chr2L	17241	0.053918078541755676
chr2L	17523	0.0532248227391392
chr2L	18095	0.072882866486907
chr2L	18670	0.03683651494793594
chr2L	18949	0.05803551524877548
chr2L	19110	0.0431787371635437
chr2L	19164	0.006924375891685486
chr2L	19370	0.0010034143924713135
chr2L	19408	0.029855983331799507
chr2L	19492	-0.03110455721616745
chr2L	19526	-0.04424411430954933
chr2L	19608	-0.10826189815998077
chr2L	19636	-0.07085159746930003
chr2L	19723	-0.10716177709400654
chr2L	19965	-0.10610128939151764
chr2L	20062	-0.14009955897927284
chr2L	20334	-0.32864000275731087
chr2L	20905	-0.27788542211055756
chr2L	21467	0.11032189428806305
chr2L	21764	0.11894966661930084
chr2L	21947	0.15236105397343636
chr2L	22015	0.1511417180299759
chr2L	22055	0.16185548156499863
chr2L	22093	0.1707935929298401
chr2L	22124	0.1401398852467537
chr2L	22155	0.10651450976729393
chr2L	22195	0.07438266277313232
chr2L	22231	0.08277061581611633
chr2L	22275	0.07012635096907616
chr2L	22324	0.012568658217787743
chr2L	22378	-0.015138305723667145
chr2L	22437	0.021642770618200302
chr2L	22473	0.058994678780436516
chr2L	22504	0.07384056970477104
chr2L	22544	0.048111479729413986
chr2L	22616	0.013499035965651274
chr2L	22650	0.014072999823838472
chr2L	22685	0.002436792477965355
chr2L	22719	0.010914985090494156
chr2L	22755	0.025058720260858536
chr2L	22788	0.02337285876274109
chr2L	22823	0.028871510177850723
chr2L	22859	0.05111962929368019
chr2L	22934	0.08874355675652623
chr2L	22983	0.09572870284318924
chr2L	23021	0.1408478133380413
chr2L	23061	0.1622287929058075
chr2L	23096	0.15737980604171753
chr2L	23133	0.12765827775001526
chr2L	23165	0.07995863258838654
chr2L	23203	0.0800304189324379
chr2L	23262	0.06585624441504478
chr2L	23288	0.057886525290086865
chr2L	23324	0.04695114493370056
chr2L	23360	0.05502595123834908
chr2L	23411	0.0407562255859375
chr2L	23445	0.028488708660006523
chr2L	23481	0.015562638640403748
chr2L	23517	0.007638407871127129
chr2L	23553	-0.012473627924919128
chr2L	23593	-0.04296295344829559
chr2L	23628	-0.03495800495147705
chr2L	23665	-0.05043315887451172
chr2L	23704	-0.08356403559446335
chr2L	23739	-0.08122428506612778
chr2L	23775	-0.06715530902147293
chr2L	23810	-0.07176089659333229
chr2L	23846	-0.06876559183001518
chr2L	23881	-0.0776283498853445
chr2L	24178	-0.06452832871582359
chr2L	24212	-0.07552332058548927
chr2L	24249	-0.08715217653661966
chr2L	24285	-0.09857870487030596
chr2L	24346	-0.1225222796201706
chr2L	24386	-0.10997405648231506
chr2L	24422	-0.11477740481495857
chr2L	24456	-0.16625945270061493
chr2L	24494	-0.20238671079277992
chr2L	24534	-0.15301397815346718
chr2L	24853	-0.05347491055727005
chr2L	24905	-0.024493258446455002
chr2L	24941	-0.042150259017944336
chr2L	25001	-0.038751453161239624
chr2L	25043	-0.010951891541481018
chr2L	25104	-0.036387406289577484
chr2L	25143	-0.018229689449071884
chr2L	25200	0.03179897041991353
chr2L	25257	0.02267196774482727
chr2L	25303	0.055513771250844
chr2L	25343	0.04323117062449455
chr2L	25372	-0.015340566635131836
chr2L	25409	-0.02566853165626526
chr2L	25445	-0.024165570735931396
chr2L	25524	-0.024270974099636078
chr2L	25565	-0.052193641662597656
chr2L	25599	-0.08369550853967667
chr2L	25635	-0.06325596570968628
chr2L	25668	-0.06829600036144257
chr2L	25704	-0.056087300181388855
chr2L	25764	-0.06441007554531097
chr2L	25801	-0.062243565917015076
chr2L	25858	-0.08057498000562191
chr2L	25916	-0.0931563675403595
chr2L	25952	-0.09458829462528229
chr2L	26004	-0.1459587812423706
chr2L	26035	-0.14999084174633026
chr2L	26072	-0.12445821240544319
chr2L	26109	-0.11896143108606339
chr2L	26188	-0.07888129353523254
chr2L	26227	-0.09229254722595215
chr2L	26261	-0.06670787557959557
chr2L	26297	-0.04363831877708435
chr2L	26332	-0.018991582095623016
chr2L	26363	-0.012185230851173401
chr2L	26401	-0.01592492312192917
chr2L	26433	0.01269146054983139
chr2L	26469	0.02601437270641327
chr2L	26508	0.05124279856681824
chr2L	26546	0.08677241206169128
chr2L	26581	0.07950365543365479
chr2L	26616	0.10358596406877041
chr2L	26666	0.09297356382012367
chr2L	26705	0.111197579652071
chr2L	26740	0.1277053188532591
chr2L	26780	0.1093514347448945
chr2L	26817	0.11395199596881866
chr2L	26876	0.11246804147958755
chr2L	26911	0.11883492767810822
chr2L	26947	0.0981188639998436
chr2L	26986	0.06912770867347717
chr2L	27021	0.06428855363628827
chr2L	27059	0.08710217475891113
chr2L	27096	0.11420094221830368
chr2L	27135	0.10139565169811249
chr2L	27171	0.07965723425149918
chr2L	27206	0.05906323017552495
chr2L	27242	0.05581469539902173
chr2L	27297	0.08074789494276047
chr2L	27330	0.09363359212875366
chr2L	27369	0.07363203912973404
chr2L	27404	0.060138434171676636
chr2L	27445	0.07174629718065262
chr2L	27480	0.13327255845069885
chr2L	27521	0.14858058840036392
chr2L	27556	0.1463145799934864
chr2L	27592	0.1756346896290779
chr2L	27629	0.14544543623924255
chr2L	27671	0.19723621755838394
chr2L	27726	0.22624733299016953
chr2L	27764	0.17394518479704857
chr2L	27802	0.12868445366621017
chr2L	27837	0.13906662166118622
chr2L	27870	0.15389860421419144
chr2L	27908	0.15678143501281738
chr2L	27954	0.14897745102643967
chr2L	27984	0.13811666145920753
chr2L	28023	0.15395848313346505
chr2L	28057	0.19167488813400269
chr2L	28110	0.19122371450066566
chr2L	28145	0.20035057794302702
chr2L	28178	0.19902626238763332
chr2L	28212	0.19371763989329338
chr2L	28248	0.1912134848535061
chr2L	28310	0.23752763122320175
chr2L	28349	0.18945172429084778
chr2L	28386	0.15361657598987222
chr2L	28424	0.15321332961320877
chr2L	28460	0.172286381945014
chr2L	28494	0.20650994178140536
chr2L	28530	0.1950640007853508
chr2L	28566	0.17101991921663284
chr2L	28621	0.15555407106876373
chr2L	28669	0.13721823692321777
chr2L	28718	0.1439464818686247
chr2L	28769	0.10862968116998672
chr2L	28805	0.11361810693051666
chr2L	28842	0.06916815042495728
chr2L	28877	0.04260391741991043
chr2L	28912	0.005588605999946594
chr2L	28956	0.023622244596481323
chr2L	29003	-0.02050415426492691
chr2L	29036	0.01065061055123806
chr2L	29070	-0.01806509494781494
chr2L	29108	-0.045109041035175323
chr2L	29144	-0.05185867100954056
chr2L	29179	-0.05669425427913666
chr2L	29217	-0.07040926069021225
chr2L	29256	-0.06365998089313507
chr2L	29291	-0.06558562815189362
chr2L	29347	-0.07334840297698975
chr2L	29383	-0.0900820093229413
chr2L	29429	-0.13799043744802475
chr2L	29464	-0.1472245790064335
chr2L	29503	-0.11882208287715912
chr2L	29539	-0.09912429749965668
chr2L	29575	-0.10366933047771454
chr2L	29613	-0.07701695151627064
chr2L	29659	-0.10317178070545197
chr2L	29692	-0.08961606025695801
chr2L	29722	-0.09233609575312585
chr2L	29764	-0.0775742195546627
chr2L	29799	-0.05871278792619705
chr2L	29838	-0.051520757377147675
chr2L	29871	-0.08581270277500153
chr2L	29912	-0.0668370146304369
chr2L	29947	-0.04781036451458931
chr2L	29988	-0.023110833019018173
chr2L	30045	-0.0282691502943635
chr2L	30071	-0.0053527578711509705
chr2L	30121	0.023402877151966095
chr2L	30155	0.05163509398698807
chr2L	30209	0.04693232849240303
chr2L	30246	0.05608128383755684
chr2L	30277	0.034722651820629835
chr2L	30310	0.03839997202157974
chr2L	30344	0.02496488019824028
chr2L	30377	0.0391867458820343
chr2L	30422	0.05632194131612778
chr2L	30457	0.0839168094098568
chr2L	30496	0.0656156986951828
chr2L	30528	0.09413179103285074
chr2L	30565	0.13707437925040722
chr2L	30601	0.13308799639344215
chr2L	30634	0.13316687289625406
chr2L	30674	0.16163018718361855
chr2L	30705	0.16677607968449593
chr2L	30741	0.19764160143677145
chr2L	30777	0.2103737909346819
chr2L	30811	0.2290099859237671
chr2L	30849	0.2051820009946823
chr2L	30884	0.19582750368863344
chr2L	30913	0.19490032643079758
chr2L	30948	0.2133365459740162
chr2L	30995	0.2286304272711277
chr2L	31030	0.2581367455422878
chr2L	31086	0.2627331279218197
chr2L	31157	0.2563024691771716
chr2L	31195	0.2605588994920254
chr2L	31252	0.23116501048207283
chr2L	31284	0.25215474516153336
chr2L	31333	0.22740249149501324
chr2L	31368	0.21574292331933975
chr2L	31408	0.22758618369698524
chr2L	31443	0.23986189626157284
chr2L	31480	0.23014094680547714
chr2L	31516	0.24111654795706272
chr2L	31557	0.2817765427753329
chr2L	31607	0.3259231671690941
chr2L	31660	0.317720259539783
chr2L	31695	0.31608094344846904
chr2L	31748	0.29628966748714447
chr2L	31785	0.25930874794721603
chr2L	31819	0.2820396050810814
chr2L	31857	0.26284539699554443
chr2L	31896	0.25375761836767197
chr2L	31932	0.241193026304245
chr2L	31964	0.2594548873603344
chr2L	31996	0.2896621488034725
chr2L	32035	0.3086128272116184
chr2L	32074	0.30356767773628235
chr2L	32113	0.31966383010149
chr2L	32151	0.2724885642528534
chr2L	32226	0.20559551566839218
chr2L	32265	0.20413457602262497
chr2L	32298	0.18756958842277527
chr2L	32334	0.1887623369693756
chr2L	32368	0.14165080338716507
chr2L	32407	0.15331225097179413
chr2L	32443	0.18413027003407478
chr2L	32478	0.19934500753879547
chr2L	32512	0.1559973880648613
chr2L	32548	0.1566152423620224
chr2L	32584	0.19973912835121155
chr2L	32627	0.17688573151826859
chr2L	32662	0.1663554161787033
chr2L	32697	0.13714630901813507
chr2L	32735	0.10139965265989304
chr2L	32774	0.09822948835790157
chr2L	32813	0.0691152811050415
chr2L	32855	0.07970772683620453
chr2L	32888	0.07359513640403748
chr2L	32927	0.12234767898917198
chr2L	32964	0.057575494050979614
chr2L	33004	0.05740123987197876
chr2L	33033	0.052163265645504
chr2L	33074	0.04942123591899872
chr2L	33109	0.027076169848442078
chr2L	33148	0.030476659536361694
chr2L	33176	0.027667135000228882
chr2L	33209	0.0336526483297348
chr2L	33245	0.030559897422790527
chr2L	33286	-0.007425535470247269
chr2L	33319	0.028524354100227356
chr2L	33352	0.016042321920394897
chr2L	33385	0.03865491133183241
chr2L	33421	0.05971398949623108
chr2L	33458	0.07876096665859222
chr2L	33513	0.10101721994578838
chr2L	33546	0.13861850276589394
chr2L	33582	0.1874118112027645
chr2L	33617	0.16290058940649033
chr2L	33654	0.21691305935382843
chr2L	33690	0.23810972459614277
chr2L	33729	0.283607542514801
chr2L	33765	0.30535282916389406
chr2L	33804	0.32690634578466415
chr2L	33836	0.3509564474225044
chr2L	33868	0.3777594827115536
chr2L	33903	0.4065464362502098
chr2L	33939	0.4012979753315449
chr2L	33967	0.40755390375852585
chr2L	34015	0.38527489453554153
chr2L	34071	0.3798009492456913
chr2L	34110	0.3592388276010752
chr2L	34147	0.3570423573255539
chr2L	34197	0.365773469209671
chr2L	34235	0.32237428426742554
chr2L	34268	0.28164318203926086
chr2L	34297	0.2537602186203003
chr2L	34338	0.22607065737247467
chr2L	34374	0.17601433023810387
chr2L	34410	0.12093108147382736
chr2L	34461	0.07959730830043554
chr2L	34530	0.08560930751264095
chr2L	34566	0.08565493300557137
chr2L	34601	0.1078653633594513
chr2L	34647	0.12840351089835167
chr2L	34681	0.11136387288570404
chr2L	34733	0.16827420517802238
chr2L	34774	0.16364899091422558
chr2L	34817	0.17120208963751793
chr2L	34853	0.17626850679516792
chr2L	34886	0.17992675118148327
chr2L	34925	0.18927539139986038
chr2L	34956	0.16518375277519226
chr2L	34993	0.18124336004257202
chr2L	35028	0.19965534657239914
chr2L	35087	0.2324235439300537
chr2L	35120	0.24633683264255524
chr2L	35164	0.27049545058980584
chr2L	35193	0.23842576146125793
chr2L	35231	0.20624743029475212
chr2L	35266	0.21335344016551971
chr2L	35297	0.20134907215833664
chr2L	35334	0.1913091391324997
chr2L	35364	0.25133620807901025
chr2L	35400	0.25331684947013855
chr2L	35440	0.18616846948862076
chr2L	35490	0.18188489973545074
chr2L	35544	0.1604757234454155
chr2L	35583	0.15311327949166298
chr2L	35617	0.15311327949166298
chr2L	35654	0.13967375084757805
chr2L	35689	0.14156776666641235
chr2L	35732	0.12219052016735077
chr2L	35768	0.16123492270708084
chr2L	35821	0.17728928476572037
chr2L	35855	0.1852777637541294
chr2L	35893	0.23025765269994736
chr2L	35926	0.2794272117316723
chr2L	35957	0.25743161141872406
chr2L	35992	0.23776333779096603
chr2L	36029	0.22055567428469658
chr2L	36065	0.172556284815073
chr2L	36102	0.14841767400503159
chr2L	36149	0.15706836804747581
chr2L	36209	0.18638750817626715
chr2L	36245	0.217582106590271
chr2L	36278	0.2091385965468362
chr2L	36316	0.216618362814188
chr2L	36352	0.22301787661854178
chr2L	36388	0.24606514442712069
chr2L	36427	0.26830824464559555
chr2L	36463	0.25773168168962
chr2L	36523	0.29828191513661295
chr2L	36559	0.2823446118272841
chr2L	36592	0.2626473717391491
chr2L	36628	0.2552350237965584
chr2L	36662	0.2551900167018175
chr2L	36719	0.26793551445007324
chr2L	36755	0.29491588892415166
chr2L	36795	0.29238468408584595
chr2L	36830	0.33912423253059387
chr2L	36869	0.3218778520822525
chr2L	36909	0.3360102027654648
chr2L	36944	0.2858460396528244
chr2L	36983	0.2883039265871048
chr2L	37022	0.2742856442928314
chr2L	37058	0.30772416293621063
chr2L	37094	0.29161117784678936
chr2L	37130	0.27785053476691246
chr2L	37160	0.2761572413146496
chr2L	37191	0.2698478177189827
chr2L	37226	0.2806270495057106
chr2L	37265	0.2761572413146496
chr2L	37321	0.26238415110856295
chr2L	37378	0.2633888255804777
chr2L	37411	0.25616883486509323
chr2L	37453	0.21433886140584946
chr2L	37482	0.24923164397478104
chr2L	37520	0.20248930156230927
chr2L	37561	0.21061311475932598
chr2L	37600	0.17078810930252075
chr2L	37651	0.1450669765472412
chr2L	37689	0.1270708997035399
chr2L	37728	0.13055350631475449
chr2L	37784	0.09448955953121185
chr2L	37815	0.0950946556404233
chr2L	37848	0.05686786770820618
chr2L	37882	0.03830727934837341
chr2L	37938	-0.019630029739346355
chr2L	37976	-0.0083449836820364
chr2L	38013	0.005821993574500084
chr2L	38052	0.012977740727365017
chr2L	38106	-0.02294311672449112
chr2L	38139	-0.021918047219514847
chr2L	38174	-0.04453080892562866
chr2L	38211	-0.05627407133579254
chr2L	38247	-0.04839438013732433
chr2L	38284	-0.023690804839134216
chr2L	38318	3.413422964513302E-4
chr2L	38356	0.01860499382019043
chr2L	38395	0.026557713747024536
chr2L	38440	0.009140459820628166
chr2L	38495	-0.022148698568344116
chr2L	38529	-0.006752803921699524
chr2L	38568	-0.018886864185333252
chr2L	38601	-0.009241916239261627
chr2L	38634	-0.003401130437850952
chr2L	38671	0.0064541250467300415
chr2L	38725	-0.042603544890880585
chr2L	38755	-0.06787325441837311
chr2L	38796	-0.04473172128200531
chr2L	38831	-0.06502695381641388
chr2L	38859	-0.07522474229335785
chr2L	38906	-0.05518222600221634
chr2L	38945	-0.07997910678386688
chr2L	38983	-0.10770510602742434
chr2L	39021	-0.1269923597574234
chr2L	39052	-0.1460748314857483
chr2L	39112	-0.1474564354866743
chr2L	39153	-0.1363072730600834
chr2L	39187	-0.09452762361615896
chr2L	39226	-0.06080459803342819
chr2L	39262	-0.04230290651321411
chr2L	39317	-0.04259006679058075
chr2L	39353	-0.06095951795578003
chr2L	39387	-0.05041494814213365
chr2L	39417	-0.009068012237548828
chr2L	39456	0.01192435622215271
chr2L	39492	0.01943904161453247
chr2L	39574	0.0868947971612215
chr2L	39610	0.06787033379077911
chr2L	39653	0.0882465336471796
chr2L	39689	0.10115963965654373
chr2L	39731	0.114943727850914
chr2L	39771	0.15602055937051773
chr2L	39807	0.14899535197764635
chr2L	39846	0.1376182958483696
chr2L	39885	0.1337398663163185
chr2L	39927	0.10779548436403275
chr2L	39966	0.10611852630972862
chr2L	39999	0.11959847621619701
chr2L	40050	0.15484681725502014
chr2L	40108	0.14525626599788666
chr2L	40164	0.12704314291477203
chr2L	40195	0.1334578199312091
chr2L	40238	0.1287396252155304
chr2L	40274	0.12853975594043732
chr2L	40319	0.14510954543948174
chr2L	40353	0.1423867903649807
chr2L	40384	0.1387368869036436
chr2L	40421	0.1679074391722679
chr2L	40457	0.12883428088389337
chr2L	40496	0.1561878602951765
chr2L	40536	0.17241736501455307
chr2L	40582	0.15054046921432018
chr2L	40616	0.15679409354925156
chr2L	40649	0.12350188940763474
chr2L	40680	0.1286278571933508
chr2L	40719	0.1148429661989212
chr2L	40759	0.0602412074804306
chr2L	40799	0.018083304166793823
chr2L	40836	0.021780088543891907
chr2L	40890	-5.962848663330078E-4
chr2L	40932	-0.01240585371851921
chr2L	40972	-0.027265682816505432
chr2L	41007	-0.05677699204534292
chr2L	41041	-0.08462941646575928
chr2L	41075	-0.08580882847309113
chr2L	41115	-0.09514404833316803
chr2L	41153	-0.08466014266014099
chr2L	41189	-0.10996907204389572
chr2L	41236	-0.12536782026290894
chr2L	41264	-0.13967502117156982
chr2L	41302	-0.1563180387020111
chr2L	41336	-0.12961289286613464
chr2L	41381	-0.14691569656133652
chr2L	41429	-0.13975104689598083
chr2L	41469	-0.10855413973331451
chr2L	41501	-0.05501208454370499
chr2L	41534	-0.022647425532341003
chr2L	41579	-0.029159736819565296
chr2L	41634	-0.038890023715794086
chr2L	41669	-0.04608859866857529
chr2L	41725	-0.03204086422920227
chr2L	41767	-0.013176977634429932
chr2L	41806	-0.008282552473247051
chr2L	41846	-0.034620366990566254
chr2L	41899	-0.003078934969380498
chr2L	41950	0.033344023395329714
chr2L	41992	0.056218814104795456
chr2L	42031	0.030854225158691406
chr2L	42064	0.050991691648960114
chr2L	42101	0.05279188230633736
chr2L	42133	0.0844428539276123
chr2L	42164	0.0993511788547039
chr2L	42192	0.09541321732103825
chr2L	42231	0.05401891749352217
chr2L	42264	0.06257366389036179
chr2L	42299	0.08655477315187454
chr2L	42331	0.08067260682582855
chr2L	42371	0.07006506621837616
chr2L	42427	0.08637022785842419
chr2L	42461	0.07866770960390568
chr2L	42502	0.06474948208779097
chr2L	42531	0.091193956322968
chr2L	42567	0.10005489410832524
chr2L	42603	0.0907661858946085
chr2L	42643	0.0739347874186933
chr2L	42684	0.05774924159049988
chr2L	42720	0.06876126863062382
chr2L	42763	0.041451724246144295
chr2L	42792	0.014786198735237122
chr2L	42834	0.0032927952706813812
chr2L	42886	-0.021575286984443665
chr2L	42917	-0.0026335823349654675
chr2L	42952	-0.0021920986473560333
chr2L	42980	-0.02259321929886937
chr2L	43014	0.013894423842430115
chr2L	43053	0.05398841202259064
chr2L	43088	0.06535257399082184
chr2L	43119	0.03566354513168335
chr2L	43156	0.042811453342437744
chr2L	43184	0.04522865533363074
chr2L	43222	0.04546615481376648
chr2L	43259	0.028715012595057487
chr2L	43294	-0.005593186244368553
chr2L	43351	-0.013962584547698498
chr2L	43387	-0.01335480809211731
chr2L	43423	-0.010798444971442223
chr2L	43459	-0.0176803715294227
chr2L	43501	0.004869842901825905
chr2L	43537	-0.007496526464819908
chr2L	43569	0.005310911685228348
chr2L	43609	0.008607538416981697
chr2L	43660	0.009830169845372438
chr2L	43696	-0.01642901450395584
chr2L	43734	-0.029209252446889877
chr2L	43769	-0.032382916659116745
chr2L	43810	-0.020536087453365326
chr2L	43868	-0.009404152631759644
chr2L	43906	0.016501978039741516
chr2L	43940	0.02605148358270526
chr2L	43981	0.05575197655707598
chr2L	44018	0.031173898372799158
chr2L	44054	0.03319448232650757
chr2L	44088	0.048239998519420624
chr2L	44122	0.06403398513793945
chr2L	44156	0.06757369264960289
chr2L	44221	0.0888353087939322
chr2L	44275	0.07746099471114576
chr2L	44318	0.04892214015126228
chr2L	44388	0.10350893065333366
chr2L	44422	0.10749189555644989
chr2L	44462	0.10081967664882541
chr2L	44521	0.10668563842773438
chr2L	44556	0.08960745483636856
chr2L	44588	0.06636930163949728
chr2L	44650	0.0684647411108017
chr2L	44706	0.05080283433198929
chr2L	44756	0.041355233639478683
chr2L	44787	0.02889496088027954
chr2L	44871	0.03406389057636261
chr2L	44941	0.015457692556083202
chr2L	44981	0.01644773967564106
chr2L	45014	0.006638318300247192
chr2L	45047	0.007455814629793167
chr2L	45083	-0.010552125051617622
chr2L	45118	-0.03134184703230858
chr2L	45155	-0.0379769429564476
chr2L	45189	-0.041812606155872345
chr2L	45238	-0.03879302740097046
chr2L	45276	-0.04122015833854675
chr2L	45313	-0.06210368312895298
chr2L	45349	-0.051655396819114685
chr2L	45385	-0.02961302548646927
chr2L	45417	-0.018274769186973572
chr2L	45453	9.202249348163605E-4
chr2L	45488	-0.005723685026168823
chr2L	45524	-0.01972588710486889
chr2L	45560	-0.030766561627388
chr2L	45592	-0.008187219500541687
chr2L	45628	-0.004435718059539795
chr2L	45662	-0.02752077206969261
chr2L	45698	-0.001030556857585907
chr2L	45744	-0.0039936453104019165
chr2L	45778	-0.012186571955680847
chr2L	45813	-0.014729633927345276
chr2L	45851	-0.018339723348617554
chr2L	45900	-0.054382700473070145
chr2L	45937	-0.06814589537680149
chr2L	45972	-0.090358248911798
chr2L	46001	-0.08302242495119572
chr2L	46044	-0.10204527713358402
chr2L	46103	-0.12759749218821526
chr2L	46138	-0.13083947077393532
chr2L	46174	-0.13318959064781666
chr2L	46212	-0.11837035417556763
chr2L	46243	-0.10769230872392654
chr2L	46280	-0.12471232190728188
chr2L	46310	-0.12864501762669533
chr2L	46351	-0.11421322077512741
chr2L	46389	-0.1311623752117157
chr2L	46424	-0.12175590172410011
chr2L	46458	-0.11801042780280113
chr2L	46498	-0.09168794751167297
chr2L	46530	-0.07596264034509659
chr2L	46569	-0.0663910061120987
chr2L	46604	-0.03713176026940346
chr2L	46639	-0.01313980482518673
chr2L	46715	0.03739732503890991
chr2L	46755	0.06708598136901855
chr2L	46789	0.060539066791534424
chr2L	46820	0.07661309838294983
chr2L	46862	0.09009505808353424
chr2L	46904	0.06655383203178644
chr2L	46943	0.09103109315037727
chr2L	47010	0.12105992436408997
chr2L	47043	0.1414345558732748
chr2L	47080	0.14444290846586227
chr2L	47111	0.1100790798664093
chr2L	47147	0.09937272220849991
chr2L	47177	0.12128158658742905
chr2L	52903	0.016081463545560837
chr2L	52939	-0.021202079951763153
chr2L	52976	-0.0453762523829937
chr2L	53026	-0.040104176849126816
chr2L	53093	-0.0913056917488575
chr2L	53127	-0.11024836008436978
chr2L	53179	-0.13833281677216291
chr2L	53214	-0.13818153366446495
chr2L	53251	-0.13734609261155128
chr2L	53285	-0.09018043428659439
chr2L	53340	-0.0745150800794363
chr2L	53374	-0.095024349167943
chr2L	53408	-0.09078477323055267
chr2L	53451	-0.11494774371385574
chr2L	53490	-0.12230836879462004
chr2L	53528	-0.121291508898139
chr2L	53582	-0.148955337703228
chr2L	53632	-0.13549643475562334
chr2L	53695	-0.1342746913433075
chr2L	53727	-0.15757101960480213
chr2L	53801	-0.1416229084134102
chr2L	53840	-0.12124425172805786
chr2L	53874	-0.09850612282752991
chr2L	53910	-0.13176796585321426
chr2L	53944	-0.09289076179265976
chr2L	53981	-0.09747786074876785
chr2L	54032	-0.10751105658710003
chr2L	54079	-0.07823944534175098
chr2L	54187	-0.07515560835599899
chr2L	54238	-0.030537497252225876
chr2L	54274	-0.035099538043141365
chr2L	54301	-0.07341500371694565
chr2L	54349	-0.04167050402611494
chr2L	54398	-0.032276421785354614
chr2L	54458	-0.03393493592739105
chr2L	54499	-0.019759587943553925
chr2L	54532	-0.012541353702545166
chr2L	54567	-0.02830982394516468
chr2L	54602	-0.014940589666366577
chr2L	54640	-0.007202111184597015
chr2L	54676	-0.050372153520584106
chr2L	54711	-0.03403832949697971
chr2L	54742	-0.026284804567694664
chr2L	54849	-0.019672773778438568
chr2L	54881	-0.010639693588018417
chr2L	54909	-0.017377464100718498
chr2L	54947	0.009396677371114492
chr2L	54994	0.03656305372714996
chr2L	55033	0.06717495992779732
chr2L	55063	0.05609845742583275
chr2L	55115	0.08055738173425198
chr2L	55154	0.08505750237964094
chr2L	55191	0.11558378860354424
chr2L	55226	0.11538338847458363
chr2L	55300	0.13007878325879574
chr2L	55353	0.11052820086479187
chr2L	55389	0.10083357989788055
chr2L	55429	0.12484948337078094
chr2L	55470	0.12791003286838531
chr2L	55507	0.11219757050275803
chr2L	55541	0.07151855155825615
chr2L	55572	0.09183773398399353
chr2L	55608	0.06867749989032745
chr2L	55643	0.03484649956226349
chr2L	55678	0.06828571856021881
chr2L	55715	0.006570875644683838
chr2L	55753	-0.010340973734855652
chr2L	55785	-0.0292210653424263
chr2L	55821	-0.026399478316307068
chr2L	55858	-0.005801379680633545
chr2L	55894	-0.04638047516345978
chr2L	55932	-0.04880628827959299
chr2L	55968	-0.05514194071292877
chr2L	56002	-0.041768308728933334
chr2L	56037	-0.017267469316720963
chr2L	56079	4.649246111512184E-4
chr2L	56114	0.003811269998550415
chr2L	56156	-0.006714679300785065
chr2L	56192	0.01677955687046051
chr2L	56227	0.02267967164516449
chr2L	56260	0.026538990437984467
chr2L	56298	0.02343447506427765
chr2L	56332	0.027741044759750366
chr2L	56363	-0.0018001794815063477
chr2L	56420	0.004445474594831467
chr2L	56477	-3.46161425113678E-4
chr2L	56511	-0.006156526505947113
chr2L	56549	-0.033040851354599
chr2L	56596	-0.011132389307022095
chr2L	56631	-0.0061310348100960255
chr2L	56688	-0.03977270424365997
chr2L	56730	-0.04616113845258951
chr2L	56765	-0.058738723397254944
chr2L	56803	-0.10154286026954651
chr2L	56846	-0.09256978332996368
chr2L	56884	-0.12334021925926208
chr2L	56916	-0.12203860282897949
chr2L	56955	-0.1327247810550034
chr2L	56990	-0.1363484226167202
chr2L	57016	-0.16441483050584793
chr2L	57051	-0.1479443423449993
chr2L	57088	-0.1323833866044879
chr2L	57126	-0.11349564045667648
chr2L	57161	-0.10400480031967163
chr2L	57196	-0.12890021409839392
chr2L	57227	-0.14569066744297743
chr2L	57286	-0.1789227593690157
chr2L	57347	-0.16793340537697077
chr2L	57391	-0.1477430760860443
chr2L	57427	-0.14718358870595694
chr2L	57509	-0.14351911842823029
chr2L	57540	-0.12361997365951538
chr2L	57582	-0.12511945143342018
chr2L	57640	-0.12693996261805296
chr2L	57671	-0.07715499401092529
chr2L	57710	-0.07833705842494965
chr2L	57750	-0.07180561125278473
chr2L	57788	-0.09350509941577911
chr2L	57824	-0.11425426602363586
chr2L	57877	-0.051637738943099976
chr2L	57941	-0.0040866918861866
chr2L	57983	-0.0028689801692962646
chr2L	58018	-0.04283849895000458
chr2L	58058	-0.009688280522823334
chr2L	58093	-0.018037140369415283
chr2L	58130	-0.010268494486808777
chr2L	58167	0.01784677803516388
chr2L	58198	0.008566871285438538
chr2L	58245	0.009992018342018127
chr2L	58290	0.005809277296066284
chr2L	58324	0.04678349196910858
chr2L	58363	-0.006264347583055496
chr2L	58419	-0.007385969161987305
chr2L	58458	-0.02513425052165985
chr2L	58493	-0.0034840255975723267
chr2L	58526	0.03234027326107025
chr2L	58575	0.02726222574710846
chr2L	58612	0.051523223519325256
chr2L	58650	0.015752479434013367
chr2L	58685	0.012873299419879913
chr2L	58722	0.009334087371826172
chr2L	58756	-0.030542362481355667
chr2L	58827	-0.044259220361709595
chr2L	58865	-0.06018105708062649
chr2L	58904	-0.07418106310069561
chr2L	58942	-0.10287217795848846
chr2L	58977	-0.061619460582733154
chr2L	59016	-0.08725304901599884
chr2L	59051	-0.05870845913887024
chr2L	59084	-0.04008616879582405
chr2L	59117	-0.019623897969722748
chr2L	59150	-0.014175549149513245
chr2L	59180	-0.04466067999601364
chr2L	59225	-0.0715743750333786
chr2L	59285	-0.08130090404301882
chr2L	59319	-0.06536029884591699
chr2L	59348	-0.07579354383051395
chr2L	59388	-0.06957858055830002
chr2L	59422	-0.06673948839306831
chr2L	59459	-0.04222001414746046
chr2L	59495	-0.0727467518299818
chr2L	59531	-0.044974230229854584
chr2L	59570	-0.04407380195334554
chr2L	59605	-0.035078972578048706
chr2L	59640	-0.0013984069228172302
chr2L	59676	-0.004043955355882645
chr2L	59713	-0.018200481310486794
chr2L	59746	0.007262025028467178
chr2L	59773	-0.008356774225831032
chr2L	59831	-0.005483716726303101
chr2L	59884	0.027241345727816224
chr2L	60313	0.12873882986605167
chr2L	60477	0.06266995891928673
chr2L	60514	0.007449641823768616
chr2L	60547	-0.1402509491890669
chr2L	60975	-0.13195607997477055
chr2L	61134	-0.1261018578079529
chr2L	61171	-0.12612218782305717
chr2L	61206	-0.11581787839531898
chr2L	61241	-0.08964750915765762
chr2L	61269	-0.08192045241594315
chr2L	61309	-0.07801220566034317
chr2L	61344	-0.08587168622761965
chr2L	61385	-0.07373564690351486
chr2L	61426	-0.08726040087640285
chr2L	61455	-0.10868306527845562
chr2L	61499	-0.09725418873131275
chr2L	61539	-0.09801143407821655
chr2L	61573	-0.09245035145431757
chr2L	61605	-0.0656611377489753
chr2L	61635	-0.029069819953292608
chr2L	61672	-0.007295727729797363
chr2L	61708	0.009686089761089534
chr2L	61763	0.015779274981468916
chr2L	61795	0.05634528398513794
chr2L	61836	0.07731854915618896
chr2L	61874	0.052816107869148254
chr2L	61905	0.02539645042270422
chr2L	61973	0.011699482798576355
chr2L	62011	0.01824265718460083
chr2L	62043	0.032996684312820435
chr2L	62082	0.025228552520275116
chr2L	62116	0.053925544023513794
chr2L	62154	0.0849497290328145
chr2L	62210	0.10626002587378025
chr2L	62244	0.10800456395372748
chr2L	62277	0.10619154199957848
chr2L	62328	0.08215218409895897
chr2L	62365	0.11253411695361137
chr2L	62426	0.12051887810230255
chr2L	62461	0.11527662887237966
chr2L	62502	0.09561284817755222
chr2L	62543	0.07579265790991485
chr2L	62594	0.10837059747427702
chr2L	62632	0.12114845961332321
chr2L	62673	0.15540122240781784
chr2L	62705	0.14807951962575316
chr2L	62738	0.11997289583086967
chr2L	62783	0.0956613696180284
chr2L	62833	0.07104524970054626
chr2L	62870	0.07703181356191635
chr2L	62904	0.06226678192615509
chr2L	62936	0.024886026978492737
chr2L	62970	0.017693042755126953
chr2L	63007	0.06122177839279175
chr2L	63063	0.010321062058210373
chr2L	63120	-0.050653472542762756
chr2L	63160	-0.06415671110153198
chr2L	63248	-0.11332230269908905
chr2L	63282	-0.11356063932180405
chr2L	63321	-0.14604005217552185
chr2L	63358	-0.1779150329530239
chr2L	63397	-0.2069382518529892
chr2L	63439	-0.1958162197843194
chr2L	63493	-0.1528073325753212
chr2L	63530	-0.14791250228881836
chr2L	63560	-0.15987611189484596
chr2L	63595	-0.1842423975467682
chr2L	63662	-0.18837817758321762
chr2L	63695	-0.2016983926296234
chr2L	63731	-0.20589284598827362
chr2L	63772	-0.2017362304031849
chr2L	63812	-0.16461200639605522
chr2L	63870	-0.15721739828586578
chr2L	63907	-0.13290173187851906
chr2L	63940	-0.13321799598634243
chr2L	63972	-0.11538634076714516
chr2L	64638	0.022387757897377014
chr2L	65277	-0.14606977254152298
chr2L	65304	-0.13672303780913353
chr2L	65378	-0.11258329264819622
chr2L	65416	-0.10854561440646648
chr2L	65449	-0.11178835108876228
chr2L	65492	-0.07696538651362062
chr2L	65540	-0.07771506533026695
chr2L	65590	-0.08551283925771713
chr2L	65623	-0.10291961953043938
chr2L	65657	-0.09017468243837357
chr2L	65710	-0.12562480196356773
chr2L	65748	-0.10334868356585503
chr2L	65781	-0.07155349850654602
chr2L	65826	-0.06601390987634659
chr2L	65866	-0.06519638001918793
chr2L	65904	-0.03554878383874893
chr2L	65940	-0.011922493577003479
chr2L	65989	-0.01644303649663925
chr2L	66026	-0.013308189809322357
chr2L	66063	-0.005109831690788269
chr2L	66098	-0.024327103048563004
chr2L	66160	0.02968357503414154
chr2L	66196	0.0036582648754119873
chr2L	66231	0.04882638156414032
chr2L	66258	0.1085607260465622
chr2L	66289	0.10599001869559288
chr2L	66328	0.18149875104427338
chr2L	66363	0.2590781897306442
chr2L	66402	0.35077187418937683
chr2L	66435	0.3975796401500702
chr2L	66495	0.4829646907746792
chr2L	66534	0.539672106038779
chr2L	66574	0.5428532958030701
chr2L	66613	0.6237445706501603
chr2L	66650	0.6477610189467669
chr2L	66705	0.7738495171070099
chr2L	66744	0.8391343653202057
chr2L	66782	0.8392311334609985
chr2L	66817	0.8833565711975098
chr2L	66861	0.8616858124732971
chr2L	66900	0.8617261946201324
chr2L	66948	0.7800726890563965
chr2L	66999	0.7825044393539429
chr2L	67051	0.6787678822875023
chr2L	67088	0.5837157517671585
chr2L	67137	0.4901687800884247
chr2L	67191	0.39303162693977356
chr2L	67235	0.339745357632637
chr2L	67274	0.3439716398715973
chr2L	67310	0.23386868834495544
chr2L	67360	0.15083195269107819
chr2L	67398	0.07913255412131548
chr2L	67429	0.020001476630568504
chr2L	67465	0.039198171347379684
chr2L	67504	0.023120049387216568
chr2L	67529	0.0030961623415350914
chr2L	67571	-0.022768618538975716
chr2L	67610	1.2330152094364166E-4
chr2L	67648	0.022435586899518967
chr2L	67700	0.011038541793823242
chr2L	67735	-0.0012765973806381226
chr2L	67770	0.02899262309074402
chr2L	67801	0.014006465673446655
chr2L	67838	0.015473814681172371
chr2L	67900	0.022405561059713364
chr2L	67933	0.05684037134051323
chr2L	67986	0.09929400682449341
chr2L	68020	0.08112218976020813
chr2L	68059	0.06194037199020386
chr2L	68091	0.07870247960090637
chr2L	68126	0.08656424190849066
chr2L	68163	0.09357120469212532
chr2L	68196	0.06092432141304016
chr2L	68234	0.05841689743101597
chr2L	68275	0.05546410009264946
chr2L	68313	0.03629525378346443
chr2L	68349	0.050430554896593094
chr2L	68381	0.02822868525981903
chr2L	68419	0.04155474156141281
chr2L	68456	0.03777625411748886
chr2L	68492	0.03276406228542328
chr2L	68526	0.0357351154088974
chr2L	68562	0.04403579980134964
chr2L	68593	-0.0030807852745056152
chr2L	68631	-0.04581671953201294
chr2L	68684	-0.06663160893367603
chr2L	68722	-0.03989236708730459
chr2L	68759	-0.007607382722198963
chr2L	68796	-0.008695048280060291
chr2L	68847	-0.039891406893730164
chr2L	68901	-0.027292374521493912
chr2L	68937	-0.0285759586840868
chr2L	68971	-0.03281277371570468
chr2L	69007	-0.03695014212280512
chr2L	69039	-0.06131112948060036
chr2L	69077	-0.043515815399587154
chr2L	69114	-0.066390635445714
chr2L	69147	-0.08664939069421962
chr2L	69181	-0.08748224563896656
chr2L	69216	-0.07750480063259602
chr2L	69253	-0.06775753013789654
chr2L	69288	-0.04850317118689418
chr2L	69322	-0.04202806280227378
chr2L	69358	-0.03321543708443642
chr2L	69414	-0.06454762537032366
chr2L	69451	-0.08414784073829651
chr2L	69492	-0.07259712927043438
chr2L	69529	-0.0735560916364193
chr2L	69561	-0.07640523463487625
chr2L	69595	-0.07596857845783234
chr2L	69630	-0.059061065316200256
chr2L	69670	-0.05279539152979851
chr2L	69707	-0.022983677685260773
chr2L	69740	-0.013478696346282959
chr2L	69776	-0.02136678248643875
chr2L	69810	0.0034830868244171143
chr2L	69848	-0.003651222214102745
chr2L	69882	0.006278179585933685
chr2L	69920	0.0033190101385116577
chr2L	69956	0.015690863132476807
chr2L	69992	0.027841851115226746
chr2L	70025	0.039584800601005554
chr2L	70066	0.06708813458681107
chr2L	70102	0.13703830540180206
chr2L	70148	0.121122932061553
chr2L	70183	0.1050412692129612
chr2L	70215	0.11164936609566212
chr2L	70250	0.11479107290506363
chr2L	70288	0.15752753615379333
chr2L	70331	0.17323394492268562
chr2L	70368	0.21767956297844648
chr2L	70406	0.2169356308877468
chr2L	70439	0.22007715702056885
chr2L	70479	0.25909096747636795
chr2L	70516	0.2267316267825663
chr2L	70553	0.23504190146923065
chr2L	70585	0.23070932179689407
chr2L	70624	0.2249869629740715
chr2L	70663	0.21138928085565567
chr2L	70722	0.1799270622432232
chr2L	70757	0.15963665395975113
chr2L	70814	0.07932239770889282
chr2L	70848	0.07978082448244095
chr2L	70882	0.060267335968092084
chr2L	70916	0.07500551652628928
chr2L	70954	0.04750931262969971
chr2L	71071	-0.04767867038026452
chr2L	71100	-0.08611008757725358
chr2L	71138	-0.08604764053598046
chr2L	71170	-0.096391232451424
chr2L	71224	-0.08132787607610226
chr2L	71297	-0.09512041509151459
chr2L	71335	-0.09141173958778381
chr2L	71376	-0.09261130355298519
chr2L	71416	-0.054306947320583276
chr2L	71450	-0.06856924295425415
chr2L	71515	-0.08036260306835175
chr2L	71586	-0.047721151262521744
chr2L	71622	-0.04631238617002964
chr2L	71728	-0.019941039383411407
chr2L	71761	-0.018249958753585815
chr2L	71798	-0.034722285345196724
chr2L	71847	-0.04273117333650589
chr2L	71883	-0.07572997082024813
chr2L	71927	-0.05194608774036169
chr2L	71961	-0.05689207836985588
chr2L	71997	-0.06276315823197365
chr2L	72033	-0.08531979843974113
chr2L	72087	-0.11650720611214638
chr2L	72177	-0.11443323269486427
chr2L	72246	-0.1043529286980629
chr2L	72282	-0.07981239631772041
chr2L	72318	-0.07267323136329651
chr2L	72353	-0.10864804685115814
chr2L	72386	-0.14168168883770704
chr2L	72423	-0.13462242856621742
chr2L	72460	-0.11236833035945892
chr2L	72497	-0.06904313713312149
chr2L	72533	-0.1058211587369442
chr2L	72575	-0.08732029795646667
chr2L	72623	-0.12122336775064468
chr2L	72659	-0.1384124867618084
chr2L	72693	-0.09585899114608765
chr2L	72730	-0.07492227852344513
chr2L	72842	-0.02562042325735092
chr2L	72872	-0.021415675058960915
chr2L	72906	-0.002300565131008625
chr2L	72943	-0.019655320793390274
chr2L	72979	0.001559937372803688
chr2L	73013	0.02262084768153727
chr2L	73047	0.03171005891636014
chr2L	73082	0.0560627281665802
chr2L	73118	0.07641387544572353
chr2L	73156	0.07527868077158928
chr2L	73191	0.08646565116941929
chr2L	73227	0.0955726969987154
chr2L	73262	0.10711172595620155
chr2L	73294	0.11630572378635406
chr2L	73324	0.12203683331608772
chr2L	73360	0.13526019104756415
chr2L	73395	0.12785891629755497
chr2L	73435	0.10318458825349808
chr2L	73510	0.08735507680103183
chr2L	73541	0.06087976461276412
chr2L	73599	0.06443749368190765
chr2L	73636	0.06167677138000727
chr2L	73668	0.02269117534160614
chr2L	73700	6.209090352058411E-4
chr2L	73735	0.01399189978837967
chr2L	73770	0.015136800706386566
chr2L	73806	0.001980111002922058
chr2L	73843	0.005225919187068939
chr2L	73894	-0.036337461322546005
chr2L	73929	-0.04185259202495217
chr2L	73965	-0.07005956396460533
chr2L	74016	-0.07693071663379669
chr2L	74050	-0.08887247368693352
chr2L	74088	-0.10177162103354931
chr2L	74148	-0.08586569712497294
chr2L	74172	-0.08221664489246905
chr2L	74208	-0.08773645618930459
chr2L	74246	-0.07971423491835594
chr2L	74281	-0.11586242355406284
chr2L	74316	-0.12980684265494347
chr2L	74354	-0.12120730057358742
chr2L	74385	-0.13830964639782906
chr2L	74426	-0.13842007517814636
chr2L	74461	-0.14427641220390797
chr2L	74494	-0.13192327786237001
chr2L	74526	-0.14972943998873234
chr2L	74559	-0.15290680900216103
chr2L	74589	-0.15365345403552055
chr2L	74628	-0.15526565304026008
chr2L	74664	-0.13281524553894997
chr2L	74697	-0.11439708806574345
chr2L	74732	-0.1051336769014597
chr2L	74765	-0.10530794970691204
chr2L	74801	-0.09581407532095909
chr2L	74832	-0.08992002159357071
chr2L	74869	-0.09599867090582848
chr2L	74902	-0.09768668282777071
chr2L	74935	-0.09465148980962113
chr2L	74973	-0.06750816898420453
chr2L	75013	-0.07342519919620827
chr2L	75046	-0.06651840591803193
chr2L	75089	-0.06144994869828224
chr2L	75125	-0.0893250247463584
chr2L	75156	-0.07521995529532433
chr2L	75188	-0.10323247546330094
chr2L	75223	-0.11233850196003914
chr2L	75275	-0.08196692168712616
chr2L	75313	-0.03325121849775314
chr2L	75360	-0.04939970839768648
chr2L	75410	-0.07232251763343811
chr2L	75444	-0.05315638333559036
chr2L	75485	-0.05265501234680414
chr2L	75535	-0.0046673789620399475
chr2L	75605	-0.00953652337193489
chr2L	75642	0.0012569925747811794
chr2L	75701	0.04106452316045761
chr2L	75741	0.023560091853141785
chr2L	75775	0.02229587733745575
chr2L	75824	0.026353003457188606
chr2L	75862	0.009557288140058517
chr2L	75895	0.034693703055381775
chr2L	75929	0.04439808800816536
chr2L	75970	0.057365065440535545
chr2L	76004	0.050431614741683006
chr2L	76056	0.04833847959525883
chr2L	76090	0.06089681386947632
chr2L	76129	0.0581323578953743
chr2L	76165	0.04667266458272934
chr2L	76197	0.051449067890644073
chr2L	76236	0.04011434316635132
chr2L	76270	0.06155639886856079
chr2L	76310	0.07560683786869049
chr2L	76350	0.06007245182991028
chr2L	76400	0.05323244631290436
chr2L	76454	0.045842066407203674
chr2L	76487	0.05200374126434326
chr2L	76520	0.034759536385536194
chr2L	76553	0.04534437879920006
chr2L	76589	0.053449660539627075
chr2L	76644	0.040120383724570274
chr2L	76698	0.007131863385438919
chr2L	76739	-0.001062743365764618
chr2L	76774	0.012207910418510437
chr2L	76810	-0.017177999019622803
chr2L	76848	-0.002973586320877075
chr2L	76886	-0.039402157068252563
chr2L	76923	-0.04026699293171987
chr2L	76963	-0.032528957759495825
chr2L	77016	-0.02339823544025421
chr2L	77063	-0.022775540128350258
chr2L	77098	-0.021754510700702667
chr2L	77135	-0.014053712598979473
chr2L	77168	-2.49713659286499E-4
chr2L	77202	0.029917502775788307
chr2L	77237	0.028698895126581192
chr2L	77273	-0.008312400430440903
chr2L	77311	-0.002988111227750778
chr2L	77347	-0.003026716411113739
chr2L	77388	-0.019848614931106567
chr2L	77422	-0.01662781834602356
chr2L	77456	-0.03541630506515503
chr2L	77496	-0.01463422179222107
chr2L	77534	-0.017640087753534317
chr2L	77567	-0.0059294551610946655
chr2L	77603	-0.006094055250287056
chr2L	77657	-0.027061151573434472
chr2L	77715	-0.03751221299171448
chr2L	77748	-0.03761066868901253
chr2L	77784	-0.06676273792982101
chr2L	77828	-0.0497081745415926
chr2L	77864	-0.04381055384874344
chr2L	77894	-0.05235953629016876
chr2L	77929	-0.033579714596271515
chr2L	77965	-0.015067830681800842
chr2L	78000	-3.9709731936454773E-4
chr2L	78039	-0.009814277291297913
chr2L	78079	-0.0032497644424438477
chr2L	78152	0.011151008307933807
chr2L	78191	0.011907756328582764
chr2L	78245	-0.015224047005176544
chr2L	78298	-0.06496237218379974
chr2L	78374	-0.007821902632713318
chr2L	78411	-0.018373742699623108
chr2L	78447	-0.00934620201587677
chr2L	78487	0.02976205199956894
chr2L	78524	0.026792007964104414
chr2L	78559	0.028651967644691467
chr2L	78596	0.01766940951347351
chr2L	78646	-0.029287993907928467
chr2L	78703	-0.0669468343257904
chr2L	78744	-0.08368626795709133
chr2L	78784	-0.04624198377132416
chr2L	78815	-0.029640485532581806
chr2L	78856	-0.02924549486488104
chr2L	78897	-0.020512670278549194
chr2L	78938	0.032638318836688995
chr2L	78969	0.047947198152542114
chr2L	79010	0.06289811432361603
chr2L	79046	0.030333399772644043
chr2L	79083	0.0012444108724594116
chr2L	79136	-0.01964731514453888
chr2L	79177	-0.037866994738578796
chr2L	79227	-0.0781933143734932
chr2L	79286	-0.08773178234696388
chr2L	79326	-0.058183721266686916
chr2L	79363	-0.06973403692245483
chr2L	79399	-0.04802253842353821
chr2L	79434	-0.01823983376380056
chr2L	79486	-0.06958896666765213
chr2L	79549	-0.08750271797180176
chr2L	79607	-0.06157189607620239
chr2L	79641	-0.059757474809885025
chr2L	79672	-0.04631570354104042
chr2L	79742	-0.052434131503105164
chr2L	79780	-0.05189172923564911
chr2L	79838	-0.04966987483203411
chr2L	79871	-0.06090110633522272
chr2L	79940	-0.04458347521722317
chr2L	79974	-0.015403121709823608
chr2L	80011	-0.04243014007806778
chr2L	80044	-0.013362467288970947
chr2L	80081	-0.01533522829413414
chr2L	80116	-0.028800390660762787
chr2L	80150	-0.005462661385536194
chr2L	80197	0.006322547793388367
chr2L	80232	0.01197744533419609
chr2L	80276	0.022447973489761353
chr2L	80312	0.022889170795679092
chr2L	80392	0.021369226276874542
chr2L	80434	0.01792674884200096
chr2L	80468	0.037520531099289656
chr2L	80503	0.035483378916978836
chr2L	80540	0.047738008201122284
chr2L	80574	0.071746826171875
chr2L	80607	0.11308858543634415
chr2L	80656	0.06435849145054817
chr2L	80690	0.07071953266859055
chr2L	80727	0.08416427299380302
chr2L	80776	0.05979108065366745
chr2L	80809	0.11651115864515305
chr2L	80854	0.09035987267270684
chr2L	80890	0.07735933177173138
chr2L	80935	0.0668012723326683
chr2L	80971	0.03619217872619629
chr2L	81007	0.0016744807362556458
chr2L	81047	0.003200516104698181
chr2L	81089	-0.003171481192111969
chr2L	81139	-0.03750367648899555
chr2L	81198	-0.05818524956703186
chr2L	81229	-0.0833742767572403
chr2L	81263	-0.08293174207210541
chr2L	81301	-0.09946130588650703
chr2L	81343	-0.08007207326591015
chr2L	81385	-0.037531737238168716
chr2L	81439	-0.05638885498046875
chr2L	81465	-0.06261295080184937
chr2L	81522	-0.08323539793491364
chr2L	81578	-0.070072952657938
chr2L	81632	-0.035782590508461
chr2L	81707	-0.03768923878669739
chr2L	81745	-0.05514094419777393
chr2L	81783	-0.054598450660705566
chr2L	81813	-0.04355621337890625
chr2L	81854	-0.01896776258945465
chr2L	81886	0.0013791676610708237
chr2L	81920	0.016104698181152344
chr2L	81958	0.007051259279251099
chr2L	81999	-0.019104555249214172
chr2L	82056	0.010787159204483032
chr2L	82096	-0.020938843488693237
chr2L	82124	-0.013421295210719109
chr2L	82190	-0.03903476148843765
chr2L	82231	-0.08219237113371491
chr2L	82263	-0.06843563728034496
chr2L	82302	-0.06198471784591675
chr2L	82338	-0.10611782222986221
chr2L	82367	-0.09819435747340322
chr2L	82405	-0.08605221286416054
chr2L	82446	-0.07748892158269882
chr2L	82483	-0.0885303458198905
chr2L	82558	-0.09378363657742739
chr2L	82627	-0.11440212372690439
chr2L	82662	-0.11629955470561981
chr2L	82716	-0.10161924827843904
chr2L	82751	-0.12494628876447678
chr2L	82789	-0.12372129410505295
chr2L	82826	-0.11313347332179546
chr2L	82855	-0.11820918321609497
chr2L	82895	-0.10441029071807861
chr2L	82923	-0.08405837044119835
chr2L	82967	-0.09491340816020966
chr2L	83002	-0.10309085249900818
chr2L	83032	-0.08535859920084476
chr2L	83069	-0.08571925014257431
chr2L	83114	-0.07055651396512985
chr2L	83147	-0.06469403952360153
chr2L	83187	-0.02478228509426117
chr2L	83222	-0.01972818374633789
chr2L	83261	-0.014993516728281975
chr2L	83296	0.01048712432384491
chr2L	83331	0.010682255029678345
chr2L	83376	0.01758930692449212
chr2L	83412	0.03173498809337616
chr2L	83452	0.04397822171449661
chr2L	83485	0.038782041519880295
chr2L	83518	0.02126440266147256
chr2L	83554	0.02752377837896347
chr2L	83586	0.014084719121456146
chr2L	83626	0.036790113896131516
chr2L	83662	0.03838242590427399
chr2L	83700	0.04287637770175934
chr2L	83737	0.06374960951507092
chr2L	83776	0.07067608833312988
chr2L	83808	0.051822274923324585
chr2L	83840	0.042006105184555054
chr2L	83876	0.02039302419871092
chr2L	83919	0.03284688852727413
chr2L	83953	0.028920192271471024
chr2L	83989	0.02185315638780594
chr2L	84028	0.04660704731941223
chr2L	84073	0.03469219570979476
chr2L	84108	0.030104156583547592
chr2L	84144	-0.002663359045982361
chr2L	84179	0.004345536231994629
chr2L	84210	-0.012686163187026978
chr2L	84243	-0.014886826276779175
chr2L	84280	0.014268070459365845
chr2L	84319	-0.017451390624046326
chr2L	84359	-0.03295432776212692
chr2L	84394	-0.018430903553962708
chr2L	84430	-0.028690427541732788
chr2L	84472	-0.03985251858830452
chr2L	84506	-0.024704352021217346
chr2L	84537	-0.016076643019914627
chr2L	84576	-0.022837660741060972
chr2L	84613	-0.03247562050819397
chr2L	84647	-0.012330915778875351
chr2L	84681	-0.04385155253112316
chr2L	84724	-0.058675870299339294
chr2L	84812	-0.07621512841433287
chr2L	84846	-0.05667594075202942
chr2L	84898	-0.03836493194103241
chr2L	84937	-0.015100851655006409
chr2L	84974	0.003289230167865753
chr2L	85011	0.041532862931489944
chr2L	85042	0.06076562777161598
chr2L	85082	0.04841586761176586
chr2L	85136	0.0815260112285614
chr2L	85194	0.07477771863341331
chr2L	85230	0.047720521688461304
chr2L	85284	0.029000848531723022
chr2L	85318	0.025872603058815002
chr2L	85372	0.04171430319547653
chr2L	85444	0.06016698107123375
chr2L	85475	0.06016556918621063
chr2L	85510	0.08624614775180817
chr2L	85550	0.08214128017425537
chr2L	85594	0.08136340975761414
chr2L	85627	0.07470856234431267
chr2L	85668	0.026510082185268402
chr2L	85743	0.01860867440700531
chr2L	85780	0.017149370163679123
chr2L	85846	-0.00955238938331604
chr2L	85883	-0.013236679136753082
chr2L	85920	0.002416752278804779
chr2L	85954	-0.004254624247550964
chr2L	85986	-0.00623277947306633
chr2L	86025	-0.005329325795173645
chr2L	86063	-0.01573219895362854
chr2L	86114	-0.051877710968256
chr2L	86167	-0.05685805715620518
chr2L	86201	-0.056250665336847305
chr2L	86256	-0.03960241115419194
chr2L	86289	-0.04188148304820061
chr2L	86328	-0.03448878973722458
chr2L	86371	0.014439590275287628
chr2L	86408	0.010671179741621017
chr2L	86443	0.010972253046929836
chr2L	86479	0.030949275940656662
chr2L	86507	-8.485540747642517E-4
chr2L	86546	0.005670126527547836
chr2L	86577	0.020667728036642075
chr2L	86619	-0.012418793514370918
chr2L	86650	-9.605488739907742E-4
chr2L	86687	0.005285216029733419
chr2L	86723	0.02223924547433853
chr2L	86772	0.05565595626831055
chr2L	86827	0.06625375850126147
chr2L	86861	0.06450983136892319
chr2L	86894	0.037768459878861904
chr2L	86929	0.025887370109558105
chr2L	86959	0.026127789402380586
chr2L	87021	0.018974777311086655
chr2L	87059	-2.16728076338768E-5
chr2L	87100	0.0030987411737442017
chr2L	87135	-0.01883731782436371
chr2L	87172	-0.02979230508208275
chr2L	87211	-0.003465607762336731
chr2L	87240	-0.0027741044759750366
chr2L	87279	-0.012459840625524521
chr2L	87316	-0.005622602999210358
chr2L	87353	-0.026454802602529526
chr2L	87389	-0.007532335817813873
chr2L	87426	-0.026387738063931465
chr2L	87463	-0.03842972218990326
chr2L	87517	-0.0868130624294281
chr2L	87552	-0.08806018531322479
chr2L	87590	-0.07290001772344112
chr2L	87622	-0.09003715962171555
chr2L	87659	-0.09782095393165946
chr2L	87717	-0.11874110251665115
chr2L	87757	-0.1321919560432434
chr2L	87791	-0.14089195802807808
chr2L	87835	-0.14142500283196568
chr2L	87868	-0.15746285766363144
chr2L	87907	-0.17825421690940857
chr2L	87943	-0.19461888074874878
chr2L	88025	-0.16486981697380543
chr2L	88083	-0.14636068046092987
chr2L	88119	-0.14468739740550518
chr2L	88173	-0.1269669011235237
chr2L	88208	-0.07236504554748535
chr2L	88239	-0.07430416345596313
chr2L	88275	-0.07707123551517725
chr2L	88305	-0.04560428857803345
chr2L	88341	-0.026515021920204163
chr2L	88376	0.005054787266999483
chr2L	88414	0.004358865320682526
chr2L	88449	0.014992944896221161
chr2L	88487	0.01572360098361969
chr2L	88523	0.017504587769508362
chr2L	88565	0.028802722692489624
chr2L	88615	0.010622449219226837
chr2L	88661	0.03068358334712684
chr2L	88696	0.026620253920555115
chr2L	88740	0.006994274561293423
chr2L	88775	-0.011696744244545698
chr2L	88807	-0.025422008708119392
chr2L	88839	-0.022466793656349182
chr2L	88893	-0.08198907971382141
chr2L	88928	-0.09266182780265808
chr2L	88963	-0.06696007400751114
chr2L	88995	-0.08404145389795303
chr2L	89033	-0.09302906692028046
chr2L	89071	-0.10019948030821979
chr2L	89107	-0.07828237116336823
chr2L	89142	-0.07679175585508347
chr2L	89185	-0.06614017579704523
chr2L	89221	-0.08722542971372604
chr2L	89259	-0.07317592576146126
chr2L	89311	-0.030105963349342346
chr2L	89352	-0.04308214783668518
chr2L	89407	-0.030597862787544727
chr2L	89444	0.0026023387908935547
chr2L	89493	0.0207100547850132
chr2L	89555	0.03404340147972107
chr2L	89585	0.0498514249920845
chr2L	89622	0.08599236607551575
chr2L	89660	0.05619505047798157
chr2L	89694	0.060101460199803114
chr2L	89768	0.023691684007644653
chr2L	89806	0.02066914737224579
chr2L	89844	-0.016328632831573486
chr2L	89879	-0.0416996031999588
chr2L	89914	-0.0077743083238601685
chr2L	89954	-0.037649162113666534
chr2L	90008	-0.08305442333221436
chr2L	90044	-0.06017594784498215
chr2L	90077	-0.07444369792938232
chr2L	90115	-0.07000969257205725
chr2L	90147	-0.0778157077729702
chr2L	90180	-0.09267794829793274
chr2L	90217	-0.08019260969012976
chr2L	90248	-0.06303739920258522
chr2L	90286	-0.10212330892682076
chr2L	90323	-0.1014437759295106
chr2L	90357	-0.0885566733777523
chr2L	90407	-0.1174420565366745
chr2L	90458	-0.08344159089028835
chr2L	90497	-0.08541911840438843
chr2L	90530	-0.027534976601600647
chr2L	90567	-0.010358378291130066
chr2L	90599	-0.003834635019302368
chr2L	90635	0.04330112040042877
chr2L	90667	0.07008464634418488
chr2L	90702	0.10190409421920776
chr2L	90742	0.10146553814411163
chr2L	90778	0.0974517585709691
chr2L	90810	0.12572620436549187
chr2L	90843	0.12640788406133652
chr2L	90882	0.1543726958334446
chr2L	90913	0.1407153308391571
chr2L	90948	0.13524191081523895
chr2L	90984	0.1687743067741394
chr2L	91022	0.1781829260289669
chr2L	91064	0.1813245788216591
chr2L	91112	0.18528479523956776
chr2L	91152	0.15888153202831745
chr2L	91186	0.17446644604206085
chr2L	91219	0.1537272110581398
chr2L	91253	0.1807263121008873
chr2L	91289	0.17317933030426502
chr2L	91325	0.16126040919334628
chr2L	91361	0.15363332256674767
chr2L	91403	0.1334874890744686
chr2L	91438	0.10668281093239784
chr2L	91476	0.13763235695660114
chr2L	91511	0.09323739260435104
chr2L	91550	0.10304587054997683
chr2L	91598	0.09837812185287476
chr2L	91634	0.09401466324925423
chr2L	91691	0.049420295516029
chr2L	91725	0.006663910964562092
chr2L	91772	-0.002472091466188431
chr2L	91809	0.011081292293965816
chr2L	91846	0.05533742904663086
chr2L	91880	0.042855456471443176
chr2L	91919	0.045677755028009415
chr2L	91956	-0.003577534109354019
chr2L	91993	0.011640295386314392
chr2L	92029	-0.026302769780158997
chr2L	92067	-0.030634836293756962
chr2L	92107	-0.0010898113250732422
chr2L	92166	-0.02723522111773491
chr2L	92207	-0.005465582013130188
chr2L	92243	-0.014303088188171387
chr2L	92277	-0.02142660692334175
chr2L	92328	-0.07331743370741606
chr2L	92365	-0.09131678938865662
chr2L	92425	-0.07951756194233894
chr2L	92463	-0.05824548564851284
chr2L	92501	-0.048788037383928895
chr2L	92552	-0.08114417269825935
chr2L	92589	-0.07400189526379108
chr2L	92621	-0.08388156071305275
chr2L	92658	-0.04922783374786377
chr2L	92690	-0.08266392350196838
chr2L	92718	-0.07980603724718094
chr2L	92779	-0.11419740319252014
chr2L	92819	-0.14565781457349658
chr2L	92858	-0.12294523604214191
chr2L	92892	-0.14694903045892715
chr2L	92926	-0.13907101936638355
chr2L	92965	-0.13595041632652283
chr2L	92990	-0.09193762112408876
chr2L	93072	-0.03630070388317108
chr2L	93112	-0.010165601968765259
chr2L	93147	-0.0019813645631074905
chr2L	93183	-0.019320674240589142
chr2L	93216	-0.03098118305206299
chr2L	93248	-0.024591490626335144
chr2L	93279	-0.03230220591649413
chr2L	93315	-0.05308394134044647
chr2L	93344	-0.07030873000621796
chr2L	93377	-0.054944440722465515
chr2L	93416	-0.05883081257343292
chr2L	93472	-0.04220080375671387
chr2L	93507	-0.041894953697919846
chr2L	93546	-0.05464732646942139
chr2L	93587	-0.05631698668003082
chr2L	93626	-0.06121252756565809
chr2L	93730	-0.10228119790554047
chr2L	93768	-0.12400872260332108
chr2L	93803	-0.13513486459851265
chr2L	93840	-0.16187527542933822
chr2L	93876	-0.18828769028186798
chr2L	93907	-0.1830776792485267
chr2L	93937	-0.18183818832039833
chr2L	93970	-0.17548617348074913
chr2L	94004	-0.1665959507226944
chr2L	94037	-0.17733414471149445
chr2L	94074	-0.187482088804245
chr2L	94110	-0.1709384173154831
chr2L	94161	-0.16585943847894669
chr2L	94247	-0.15249283239245415
chr2L	94357	-0.14638669602572918
chr2L	94392	-0.16838109493255615
chr2L	94427	-0.1683345064520836
chr2L	94462	-0.14728998951613903
chr2L	94501	-0.1896839551627636
chr2L	94537	-0.1592675163410604
chr2L	94571	-0.15361136430874467
chr2L	94602	-0.14718539780005813
chr2L	94660	-0.1873385589569807
chr2L	94689	-0.16277790814638138
chr2L	94727	-0.12419455219060183
chr2L	94754	-0.13730178028345108
chr2L	94825	-0.15616648271679878
chr2L	94897	-0.1456422284245491
chr2L	95006	-0.12559255957603455
chr2L	95043	-0.12915068119764328
chr2L	95080	-0.0901854820549488
chr2L	95115	-0.09718738496303558
chr2L	95153	-0.08855193108320236
chr2L	95188	-0.04510384798049927
chr2L	95224	-0.0683569461107254
chr2L	95260	-0.06149285286664963
chr2L	95319	-0.07330643059685826
chr2L	95375	-0.08154871314764023
chr2L	95409	-0.10002953559160233
chr2L	95447	-0.11168413609266281
chr2L	95483	-0.09665617346763611
chr2L	95519	-0.08648740500211716
chr2L	95549	-0.07146834582090378
chr2L	95585	-0.06860785000026226
chr2L	95621	-0.05462197959423065
chr2L	95654	-0.025745034217834473
chr2L	95693	-0.04990926384925842
chr2L	95730	-0.015366032719612122
chr2L	95766	-0.03101634979248047
chr2L	95803	-0.016091421246528625
chr2L	95839	-0.014716699719429016
chr2L	95876	-0.03136727213859558
chr2L	95910	-0.00884180422872305
chr2L	95942	-0.020611603744328022
chr2L	95992	-0.038321398198604584
chr2L	96027	-0.03665446536615491
chr2L	96067	-0.04104741383343935
chr2L	96103	-0.03738468140363693
chr2L	96138	-0.011909407563507557
chr2L	96174	-0.012932829558849335
chr2L	96207	-0.018943759925605264
chr2L	96241	-0.021487049758434296
chr2L	96279	-0.037445977330207825
chr2L	96314	-0.06517749279737473
chr2L	96356	-0.10560522973537445
chr2L	96393	-0.07793871313333511
chr2L	96427	-0.0877347607165575
chr2L	96464	-0.085905896499753
chr2L	96500	-0.10779014602303505
chr2L	96536	-0.10695475712418556
chr2L	96568	-0.08478768728673458
chr2L	96640	-0.05355173893622123
chr2L	96687	-0.027127385139465332
chr2L	96723	-0.016022786498069763
chr2L	96757	0.019311293959617615
chr2L	96797	0.034924402832984924
chr2L	96831	0.038537539541721344
chr2L	96864	0.040906041860580444
chr2L	96901	0.0720583125948906
chr2L	96939	0.05602836608886719
chr2L	96974	0.06010370794683695
chr2L	97015	0.08377639297395945
chr2L	97050	0.10133649036288261
chr2L	97097	0.07379751279950142
chr2L	97133	0.03478832170367241
chr2L	97168	0.02087109349668026
chr2L	97204	0.04117591679096222
chr2L	97277	0.011175664141774178
chr2L	97313	-0.014048242941498756
chr2L	97347	-0.02599123353138566
chr2L	97382	-0.006079956889152527
chr2L	97418	0.0055773332715034485
chr2L	97454	-0.011783363297581673
chr2L	97488	-0.021028682589530945
chr2L	97521	-0.02025625854730606
chr2L	97560	-0.016875695437192917
chr2L	97594	-0.013468682765960693
chr2L	97630	0.013430755585432053
chr2L	97665	0.023900363594293594
chr2L	97698	0.018851609900593758
chr2L	97730	0.007652259431779385
chr2L	97760	2.6973593048751354E-4
chr2L	97796	-0.0029747644439339638
chr2L	97831	0.012374198995530605
chr2L	97866	0.05694662034511566
chr2L	97904	0.07273909449577332
chr2L	97939	0.09431544505059719
chr2L	97977	0.07714326214045286
chr2L	98011	0.08030444290488958
chr2L	98046	0.08687252271920443
chr2L	98084	0.06894434243440628
chr2L	98115	0.06262711901217699
chr2L	98142	0.07557354867458344
chr2L	98178	0.09134503605309874
chr2L	98216	0.06675003468990326
chr2L	98248	0.04496477171778679
chr2L	98284	0.01534201018512249
chr2L	98317	0.010967731475830078
chr2L	98351	0.028133096755482256
chr2L	98383	0.0071718282997608185
chr2L	98418	-0.009345568716526031
chr2L	98455	-0.015782857313752174
chr2L	98490	0.006266135722398758
chr2L	98526	0.0027633924037218094
chr2L	98558	-0.02827182412147522
chr2L	98594	-0.05641315132379532
chr2L	98634	-0.06787597015500069
chr2L	98672	-0.03938153758645058
chr2L	98705	-0.05534846329828724
chr2L	98741	-0.04767683893442154
chr2L	98777	-0.053816047962754965
chr2L	98827	-0.06086011524894275
chr2L	98862	-0.08421329595148563
chr2L	98902	-0.05265730619430542
chr2L	98938	-0.04555030632764101
chr2L	98973	-0.03180228918790817
chr2L	99013	-0.04847560543566942
chr2L	99048	-0.06222756579518318
chr2L	99081	-0.08023989200592041
chr2L	99116	-0.04130531847476959
chr2L	99152	-0.046019405126571655
chr2L	99187	-0.02898573223501444
chr2L	99219	-0.013868309557437897
chr2L	99256	-0.01672541000880301
chr2L	99295	-0.0015611723065376282
chr2L	99331	-0.020213756593875587
chr2L	99364	-0.060704782605171204
chr2L	99395	-0.02804677188396454
chr2L	99435	-0.0301353856921196
chr2L	99475	-0.02829640358686447
chr2L	99511	-0.028262197971343994
chr2L	99551	-0.045500341802835464
chr2L	99590	-0.014873173087835312
chr2L	99630	-0.01763443648815155
chr2L	99668	-0.007838070392608643
chr2L	99703	0.020855356007814407
chr2L	99741	0.01592181622982025
chr2L	99778	0.043628045823425055
chr2L	99812	0.04395732283592224
chr2L	99848	0.06894592940807343
chr2L	99885	0.05055013298988342
chr2L	99922	0.04408062994480133
chr2L	99960	0.06343014538288116
chr2L	99993	0.04926423728466034
chr2L	100025	0.07830213196575642
chr2L	100055	0.07983378320932388
chr2L	100097	0.09678079932928085
chr2L	100137	0.10564185678958893
chr2L	100176	0.09020711295306683
chr2L	100209	0.06005559861660004
[truncated: 998,000+ more rows]
