# Supplementary material for: Stability and Dynamics of Polycomb Target Sites in Drosophila Development
Source: PLoS Genet. 2008 Sep 5;4(9):e1000178. doi: 10.1371/journal.pgen.1000178 (PMC2525605; doi:10.1371/journal.pgen.1000178)
Supplement: Dataset S4 — Pc T3 imaginal disc binding profile. Windowed enrichment ratios (log2Ratios) for Pc ChIP on T3 disc chromatin. (34.14 MB ZIP) [file pgen.1000178.s013.zip › Pc_disk_pseudo.resLgRto.sgr]

chr2L	5522	1.860285222530365
chr2L	5728	1.8007087111473083
chr2L	5783	1.8465608358383179
chr2L	5818	1.6223421692848206
chr2L	5855	1.251072958111763
chr2L	6058	0.7259188443422318
chr2L	6095	0.5774213969707489
chr2L	6130	0.6649317294359207
chr2L	6172	0.5407272279262543
chr2L	6363	0.7289941757917404
chr2L	6399	0.7860620617866516
chr2L	6439	0.853394016623497
chr2L	6468	0.9535496681928635
chr2L	6524	0.9973313808441162
chr2L	6566	0.99335727840662
chr2L	6601	0.9871677458286285
chr2L	6695	1.0036580264568329
chr2L	6757	0.9975719749927521
chr2L	6791	1.0499736964702606
chr2L	6830	0.8995943665504456
chr2L	6872	0.8844155967235565
chr2L	6926	0.6674266755580902
chr2L	6982	0.5150104612112045
chr2L	7023	0.45171889662742615
chr2L	7063	0.3570971339941025
chr2L	7098	0.23366743326187134
chr2L	7126	0.11855238676071167
chr2L	7161	0.11887185275554657
chr2L	7195	0.20149418711662292
chr2L	7232	0.15098077058792114
chr2L	7265	0.28344038128852844
chr2L	7317	0.38996702432632446
chr2L	7354	0.368609756231308
chr2L	7416	0.5063205845654011
chr2L	7491	0.6824671477079391
chr2L	7525	0.7684310227632523
chr2L	7567	0.7230775207281113
chr2L	7639	0.9508032202720642
chr2L	7679	1.077357918024063
chr2L	7719	1.1670362502336502
chr2L	7755	1.2674123644828796
chr2L	7785	1.3959543108940125
chr2L	7820	1.5437207221984863
chr2L	7855	1.4328767955303192
chr2L	7894	1.4755091071128845
chr2L	7927	1.5740110278129578
chr2L	7961	1.5186525583267212
chr2L	8000	1.586948812007904
chr2L	8036	1.6818098723888397
chr2L	8074	1.7088608741760254
chr2L	8131	1.8042719662189484
chr2L	8181	1.7529546022415161
chr2L	8240	1.794334888458252
chr2L	8276	1.8125279694795609
chr2L	8309	1.8171712160110474
chr2L	8369	1.7347715497016907
chr2L	8410	1.6923034191131592
chr2L	8443	1.6684816181659698
chr2L	8475	1.5969657599925995
chr2L	8510	1.581033632159233
chr2L	8546	1.6033145189285278
chr2L	8584	1.6373667120933533
chr2L	8615	1.5948284268379211
chr2L	8653	1.646390825510025
chr2L	8689	1.5578749179840088
chr2L	8726	1.5011694431304932
chr2L	8759	1.5466631352901459
chr2L	8795	1.4991411566734314
chr2L	8831	1.4819550514221191
chr2L	8867	1.6054284870624542
chr2L	8908	1.5140029788017273
chr2L	8944	1.5146769881248474
chr2L	8976	1.5420324802398682
chr2L	9076	1.4790575504302979
chr2L	9114	1.4467312693595886
chr2L	9161	1.4737188220024109
chr2L	9197	1.3189765214920044
chr2L	9252	1.1877909302711487
chr2L	9318	0.8822628557682037
chr2L	9354	0.7626575380563736
chr2L	9382	0.7334010303020477
chr2L	9705	0.12189680896699429
chr2L	9748	0.1062009409070015
chr2L	9807	0.11689646542072296
chr2L	9843	-0.011263400316238403
chr2L	9884	-0.02277010795660317
chr2L	9917	-0.09720394015312195
chr2L	9951	-0.01572418212890625
chr2L	9984	-0.010640382766723633
chr2L	10022	-0.046052828431129456
chr2L	10340	-0.1952991783618927
chr2L	10369	-0.22485625743865967
chr2L	10414	-0.20758778601884842
chr2L	10454	-0.22461705654859543
chr2L	10488	-0.2625228837132454
chr2L	10547	-0.22826906479895115
chr2L	10582	-0.1870197826688127
chr2L	10640	-0.16767588010407053
chr2L	10687	-0.16761110350489616
chr2L	10765	-0.128577321767807
chr2L	10839	-0.12008068710565567
chr2L	10874	-0.0777868926525116
chr2L	10909	-0.045908741652965546
chr2L	10945	-0.01696808636188507
chr2L	10981	-0.012051884084939957
chr2L	11008	-0.0018865615129470825
chr2L	11078	0.05840487778186798
chr2L	11135	0.059910744428634644
chr2L	11184	0.10711691528558731
chr2L	11242	0.1114017441868782
chr2L	11293	0.05971355736255646
chr2L	11358	0.11081390641629696
chr2L	11437	0.15331519953906536
chr2L	11475	0.15625697374343872
chr2L	11508	0.2437659576535225
chr2L	11541	0.2767462134361267
chr2L	11597	0.31440338492393494
chr2L	11651	0.35512591153383255
chr2L	11682	0.353077070787549
chr2L	11737	0.37747859954833984
chr2L	11780	0.3235257416963577
chr2L	11816	0.37088192999362946
chr2L	11846	0.33766575157642365
chr2L	11887	0.3525547385215759
chr2L	11948	0.3155086450278759
chr2L	11991	0.33545005321502686
chr2L	12023	0.3389635309576988
chr2L	12057	0.2724110633134842
chr2L	12096	0.24582041800022125
chr2L	12134	0.27679644525051117
chr2L	12169	0.25485868752002716
chr2L	12203	0.1934860348701477
chr2L	12242	0.1721244789659977
chr2L	12278	0.17560433968901634
chr2L	12311	0.17109812796115875
chr2L	12343	0.1748621203005314
chr2L	12384	0.18357396498322487
chr2L	12438	0.21097642555832863
chr2L	12509	0.13959435373544693
chr2L	12544	0.18152226135134697
chr2L	12579	0.17437642812728882
chr2L	12616	0.16685525327920914
chr2L	12688	0.16641941666603088
chr2L	12743	0.21193048357963562
chr2L	12787	0.1748349592089653
chr2L	12830	0.16850103437900543
chr2L	12885	0.18144887685775757
chr2L	12925	0.181452888995409
chr2L	12961	0.16576609015464783
chr2L	12994	0.10462845861911774
chr2L	13037	0.13083255663514137
chr2L	13071	0.11091679334640503
chr2L	13108	0.10279607772827148
chr2L	13148	0.11030972003936768
chr2L	13181	0.09326951019465923
chr2L	13214	0.11934525240212679
chr2L	13251	0.06045188009738922
chr2L	13286	0.04081258922815323
chr2L	13322	0.06027160584926605
chr2L	13358	0.08597984910011292
chr2L	13395	0.06445693969726562
chr2L	13436	0.01920977234840393
chr2L	13500	0.09618940949440002
chr2L	13540	0.09376490116119385
chr2L	13578	0.1278151124715805
chr2L	13613	0.1937229409813881
chr2L	13650	0.19509625434875488
chr2L	13691	0.22248240560293198
chr2L	13735	0.24715197086334229
chr2L	13817	0.232510250993073
chr2L	13870	0.2747360095381737
chr2L	13908	0.2233828790485859
chr2L	13941	0.21474281698465347
chr2L	13980	0.2671971619129181
chr2L	14015	0.27292264997959137
chr2L	14050	0.28247373923659325
chr2L	14085	0.33041148632764816
chr2L	14123	0.3776269555091858
chr2L	14160	0.3724951595067978
chr2L	14197	0.3567209839820862
chr2L	14236	0.3709796369075775
chr2L	14275	0.3576279394328594
chr2L	14309	0.3315853923559189
chr2L	14344	0.3496163338422775
chr2L	14379	0.3423070162534714
chr2L	14406	0.3524291440844536
chr2L	14449	0.32436247915029526
chr2L	14484	0.3081776052713394
chr2L	14523	0.29194486141204834
chr2L	14556	0.28602253645658493
chr2L	14595	0.29874974489212036
chr2L	14639	0.3533230423927307
chr2L	14673	0.3804701417684555
chr2L	14709	0.4154681861400604
chr2L	14745	0.40372341126203537
chr2L	14778	0.3959522321820259
chr2L	14813	0.36160689406096935
chr2L	14850	0.3510233014822006
chr2L	14896	0.41040460020303726
chr2L	14935	0.43089091777801514
chr2L	14969	0.4404357671737671
chr2L	15007	0.39463260024785995
chr2L	15044	0.40011655539274216
chr2L	15118	0.31668558716773987
chr2L	15175	0.3912416249513626
chr2L	15205	0.39253537356853485
chr2L	15262	0.3875948488712311
chr2L	15301	0.43192948400974274
chr2L	15337	0.38008498400449753
chr2L	15373	0.32911621034145355
chr2L	15413	0.2776387184858322
chr2L	15444	0.2391749918460846
chr2L	15504	0.2410689997514055
chr2L	15566	0.14214105904102325
chr2L	15634	0.010141804814338684
chr2L	15671	0.016229204833507538
chr2L	15708	-0.005355041474103928
chr2L	15745	-0.05959449149668217
chr2L	15785	-0.07495249807834625
chr2L	15831	-0.09665634110569954
chr2L	15866	-0.12348710000514984
chr2L	15996	-0.23553230985999107
chr2L	16032	-0.1990189105272293
chr2L	16159	-0.2330874428153038
chr2L	16297	-0.22672893106937408
chr2L	16332	-0.22107087075710297
chr2L	16660	-0.2219252809882164
chr2L	16697	-0.1876378282904625
chr2L	16776	-0.18358218297362328
chr2L	16824	-0.16522091627120972
chr2L	16907	-0.20348517689853907
chr2L	16983	-0.23241662979125977
chr2L	17152	-0.2558034509420395
chr2L	17241	-0.2570386528968811
chr2L	17523	-0.4524931237101555
chr2L	18095	0.018961548805236816
chr2L	18670	-0.2443886697292328
chr2L	18949	-0.21948537975549698
chr2L	19110	-0.2507127672433853
chr2L	19164	-0.2612987235188484
chr2L	19370	-0.29233894497156143
chr2L	19408	-0.28827592357993126
chr2L	19492	-0.3278084099292755
chr2L	19526	-0.3038298711180687
chr2L	19608	-0.3501616045832634
chr2L	19636	-0.29862962663173676
chr2L	19723	-0.2970508337020874
chr2L	19965	-0.2407815009355545
chr2L	20062	-0.222398079931736
chr2L	20334	-0.3583580367267132
chr2L	20905	-0.06590719521045685
chr2L	21467	0.03960441052913666
chr2L	21764	0.12378060817718506
chr2L	21947	0.20832028985023499
chr2L	22015	0.19465143233537674
chr2L	22055	0.22285673767328262
chr2L	22093	0.23458538763225079
chr2L	22124	0.19208883494138718
chr2L	22155	0.14892746740952134
chr2L	22195	0.12320807576179504
chr2L	22231	0.1309986487030983
chr2L	22275	0.12820409541018307
chr2L	22324	0.042973870411515236
chr2L	22378	-0.004524394869804382
chr2L	22437	-0.005506228655576706
chr2L	22473	-0.057030363008379936
chr2L	22504	-0.03124586958438158
chr2L	22544	-0.048242414370179176
chr2L	22616	-0.10299107432365417
chr2L	22650	-0.1566539779305458
chr2L	22685	-0.14316648710519075
chr2L	22719	-0.1273537501692772
chr2L	22755	-0.11074358969926834
chr2L	22788	-0.10133928805589676
chr2L	22823	-0.04159277118742466
chr2L	22859	-0.004571694880723953
chr2L	22934	0.008001658832654357
chr2L	22983	0.07427404262125492
chr2L	23021	0.13138381764292717
chr2L	23061	0.1982766897417605
chr2L	23096	0.24522392451763153
chr2L	23133	0.194570392370224
chr2L	23165	0.1929845749400556
chr2L	23203	0.2277601659297943
chr2L	23262	0.2046089805662632
chr2L	23288	0.22338247299194336
chr2L	23324	0.23048523999750614
chr2L	23360	0.31348318606615067
chr2L	23411	0.3595439530618023
chr2L	23445	0.3135208338499069
chr2L	23481	0.29826848953962326
chr2L	23517	0.18923678994178772
chr2L	23553	0.15159860253334045
chr2L	23593	0.1321054846048355
chr2L	23628	0.16045097261667252
chr2L	23665	0.09050541371107101
chr2L	23704	0.0075806379318237305
chr2L	23739	-0.06201951019465923
chr2L	23775	-0.09528273344039917
chr2L	23810	-0.1067416314035654
chr2L	23846	-0.08686835691332817
chr2L	23881	-0.14789220690727234
chr2L	24178	-0.3296217806637287
chr2L	24212	-0.3039436358958483
chr2L	24249	-0.3066277727484703
chr2L	24285	-0.29754926078021526
chr2L	24346	-0.3390778601169586
chr2L	24386	-0.35414057970046997
chr2L	24422	-0.2871054969727993
chr2L	24456	-0.20674534142017365
chr2L	24494	-0.14897020161151886
chr2L	24534	-0.1895981952548027
chr2L	24853	0.007825613021850586
chr2L	24905	0.05183738120831549
chr2L	24941	0.02272893488407135
chr2L	25001	0.0626186728477478
chr2L	25043	0.067680349573493
chr2L	25104	0.025347478687763214
chr2L	25143	-0.05209068930707872
chr2L	25200	-0.06847195327281952
chr2L	25257	-0.08650228381156921
chr2L	25303	-0.05870288610458374
chr2L	25343	-0.0644573587924242
chr2L	25372	-0.13611231744289398
chr2L	25409	-0.11594554595649242
chr2L	25445	-0.12510611675679684
chr2L	25524	-0.18215878307819366
chr2L	25565	-0.18610865995287895
chr2L	25599	-0.19211892038583755
chr2L	25635	-0.19145265594124794
chr2L	25668	-0.190860353410244
chr2L	25704	-0.20007684268057346
chr2L	25764	-0.2237955629825592
chr2L	25801	-0.21950748562812805
chr2L	25858	-0.223664328455925
chr2L	25916	-0.22455990314483643
chr2L	25952	-0.21170563995838165
chr2L	26004	-0.2990295998752117
chr2L	26035	-0.29939696192741394
chr2L	26072	-0.3091597408056259
chr2L	26109	-0.3040603995323181
chr2L	26188	-0.2613311167806387
chr2L	26227	-0.25175733864307404
chr2L	26261	-0.22473691031336784
chr2L	26297	-0.19461016729474068
chr2L	26332	-0.15419858135282993
chr2L	26363	-0.13959303498268127
chr2L	26401	-0.12485283613204956
chr2L	26433	-0.07049388252198696
chr2L	26469	0.008524075150489807
chr2L	26508	0.06659547984600067
chr2L	26546	0.07742102444171906
chr2L	26581	0.10535469651222229
chr2L	26616	0.1634683459997177
chr2L	26666	0.10153821436688304
chr2L	26705	0.14087503775954247
chr2L	26740	0.11015314608812332
chr2L	26780	0.14724146481603384
chr2L	26817	0.15152693167328835
chr2L	26876	0.1736058071255684
chr2L	26911	0.22725503146648407
chr2L	26947	0.19238494336605072
chr2L	26986	0.187412291765213
chr2L	27021	0.23662212491035461
chr2L	27059	0.2823450639843941
chr2L	27096	0.28135515516623855
chr2L	27135	0.21733039617538452
chr2L	27171	0.16535049304366112
chr2L	27206	0.14862791821360588
chr2L	27242	0.21424846351146698
chr2L	27297	0.14368389546871185
chr2L	27330	0.18607214093208313
chr2L	27369	0.24305228516459465
chr2L	27404	0.20047761499881744
chr2L	27445	0.26381322741508484
chr2L	27480	0.29046426713466644
chr2L	27521	0.24485236406326294
chr2L	27556	0.22294119000434875
chr2L	27592	0.20053794980049133
chr2L	27629	0.2511950954794884
chr2L	27671	0.24967056093737483
chr2L	27726	0.22372161597013474
chr2L	27764	0.17049512639641762
chr2L	27802	0.13072650134563446
chr2L	27837	0.13456278294324875
chr2L	27870	0.1889379322528839
chr2L	27908	0.17820458114147186
chr2L	27954	0.13861814700067043
chr2L	27984	0.17361459136009216
chr2L	28023	0.18618351593613625
chr2L	28057	0.210565447807312
chr2L	28110	0.2516903094947338
chr2L	28145	0.2778092697262764
chr2L	28178	0.28418506495654583
chr2L	28212	0.2883383519947529
chr2L	28248	0.3122446332126856
chr2L	28310	0.27580997720360756
chr2L	28349	0.23222177475690842
chr2L	28386	0.20306992530822754
chr2L	28424	0.15916264615952969
chr2L	28460	0.12068501114845276
chr2L	28494	0.11895501613616943
chr2L	28530	0.14519792795181274
chr2L	28566	0.10959270596504211
chr2L	28621	0.14294655062258244
chr2L	28669	0.149101622402668
chr2L	28718	0.1576533317565918
chr2L	28769	0.08286305516958237
chr2L	28805	0.03863680362701416
chr2L	28842	-0.010793626308441162
chr2L	28877	-0.03975364565849304
chr2L	28912	-0.043890997767448425
chr2L	28956	-0.024355478584766388
chr2L	29003	-0.033282929100096226
chr2L	29036	0.004391595721244812
chr2L	29070	-0.013401612639427185
chr2L	29108	0.008779466152191162
chr2L	29144	0.005255639553070068
chr2L	29179	0.02392181009054184
chr2L	29217	0.010646969079971313
chr2L	29256	-0.0036764293909072876
chr2L	29291	-0.06849685311317444
chr2L	29347	-0.08118419907987118
chr2L	29383	-0.1222181711345911
chr2L	29429	-0.19958908297121525
chr2L	29464	-0.19019322283565998
chr2L	29503	-0.19419827312231064
chr2L	29539	-0.22906555235385895
chr2L	29575	-0.2501826137304306
chr2L	29613	-0.23664836212992668
chr2L	29659	-0.28927895426750183
chr2L	29692	-0.297532401047647
chr2L	29722	-0.3217366263270378
chr2L	29764	-0.3408249542117119
chr2L	29799	-0.3341521546244621
chr2L	29838	-0.31182172149419785
chr2L	29871	-0.33143988251686096
chr2L	29912	-0.32398485764861107
chr2L	29947	-0.31417547911405563
chr2L	29988	-0.29855839908123016
chr2L	30045	-0.2673158012330532
chr2L	30071	-0.22080847062170506
chr2L	30121	-0.1327405385673046
chr2L	30155	-0.07085202634334564
chr2L	30209	-0.010780439246445894
chr2L	30246	0.021774351596832275
chr2L	30277	0.05456170439720154
chr2L	30310	0.07847147434949875
chr2L	30344	0.10112828016281128
chr2L	30377	0.11114192014792934
chr2L	30422	0.1794050596654415
chr2L	30457	0.2484417874366045
chr2L	30496	0.3193836361169815
chr2L	30528	0.3916739299893379
chr2L	30565	0.4685729742050171
chr2L	30601	0.4709285907447338
chr2L	30634	0.5187091426923871
chr2L	30674	0.5282500609755516
chr2L	30705	0.5253306850790977
chr2L	30741	0.5825471952557564
chr2L	30777	0.6015409044921398
chr2L	30811	0.5875025019049644
chr2L	30849	0.5635543446987867
chr2L	30884	0.5743380710482597
chr2L	30913	0.5254859356791712
chr2L	30948	0.5570801217108965
chr2L	30995	0.5944944322109222
chr2L	31030	0.6112672239542007
chr2L	31086	0.5775234699249268
chr2L	31157	0.5486741811037064
chr2L	31195	0.466051435098052
chr2L	31252	0.37881097197532654
chr2L	31284	0.40099719166755676
chr2L	31333	0.3909537326544523
chr2L	31368	0.38332022726535797
chr2L	31408	0.36191027238965034
chr2L	31443	0.3509813379496336
chr2L	31480	0.3570610536262393
chr2L	31516	0.36637390963733196
chr2L	31557	0.3899006908759475
chr2L	31607	0.45121949911117554
chr2L	31660	0.4793877452611923
chr2L	31695	0.45495158433914185
chr2L	31748	0.5086216405034065
chr2L	31785	0.544556513428688
chr2L	31819	0.5697200298309326
chr2L	31857	0.5380091518163681
chr2L	31896	0.5443625748157501
chr2L	31932	0.5380350649356842
chr2L	31964	0.5584786385297775
chr2L	31996	0.5416232049465179
chr2L	32035	0.5291723236441612
chr2L	32074	0.5586733520030975
chr2L	32113	0.5540491789579391
chr2L	32151	0.5210855901241302
chr2L	32226	0.4415464252233505
chr2L	32265	0.4408414959907532
chr2L	32298	0.4426181763410568
chr2L	32334	0.41319575160741806
chr2L	32368	0.35688692424446344
chr2L	32407	0.3265060782432556
chr2L	32443	0.3319006711244583
chr2L	32478	0.29008667171001434
chr2L	32512	0.27585846930742264
chr2L	32548	0.32061220705509186
chr2L	32584	0.3492058962583542
chr2L	32627	0.3533550649881363
chr2L	32662	0.3394857943058014
chr2L	32697	0.3233732581138611
chr2L	32735	0.321917325258255
chr2L	32774	0.30629630386829376
chr2L	32813	0.3393961563706398
chr2L	32855	0.3676018863916397
chr2L	32888	0.32219286262989044
chr2L	32927	0.2994001731276512
chr2L	32964	0.2715301290154457
chr2L	33004	0.24428803473711014
chr2L	33033	0.23366445302963257
chr2L	33074	0.26541751623153687
chr2L	33109	0.31955309957265854
chr2L	33148	0.25846416503190994
chr2L	33176	0.25269361585378647
chr2L	33209	0.2285814955830574
chr2L	33245	0.18542008846998215
chr2L	33286	0.20744851231575012
chr2L	33319	0.22214451991021633
chr2L	33352	0.2542647272348404
chr2L	33385	0.28734248504042625
chr2L	33421	0.30191852152347565
chr2L	33458	0.3490201234817505
chr2L	33513	0.3028474599123001
chr2L	33546	0.3176959455013275
chr2L	33582	0.41401438042521477
chr2L	33617	0.46291774325072765
chr2L	33654	0.5096942856907845
chr2L	33690	0.5546689685434103
chr2L	33729	0.5772149190306664
chr2L	33765	0.5826250333338976
chr2L	33804	0.5761046297848225
chr2L	33836	0.6213819719851017
chr2L	33868	0.6677447259426117
chr2L	33903	0.6905049085617065
chr2L	33939	0.7188370674848557
chr2L	33967	0.6949533671140671
chr2L	34015	0.6971313506364822
chr2L	34071	0.6332016140222549
chr2L	34110	0.6240799464285374
chr2L	34147	0.5526657588779926
chr2L	34197	0.5812849830836058
chr2L	34235	0.5340331122279167
chr2L	34268	0.46811048686504364
chr2L	34297	0.4304065853357315
chr2L	34338	0.3829098790884018
chr2L	34374	0.30514713004231453
chr2L	34410	0.2910323664546013
chr2L	34461	0.3043433539569378
chr2L	34530	0.3432139456272125
chr2L	34566	0.3524356000125408
chr2L	34601	0.3973855823278427
chr2L	34647	0.3566165566444397
chr2L	34681	0.30520758032798767
chr2L	34733	0.3129944019019604
chr2L	34774	0.3122452422976494
chr2L	34817	0.336453840136528
chr2L	34853	0.40351134352386
chr2L	34886	0.36989217530936
chr2L	34925	0.35185905545949936
chr2L	34956	0.31160415743943304
chr2L	34993	0.3219350539147854
chr2L	35028	0.32993550319224596
chr2L	35087	0.34231656789779663
chr2L	35120	0.26814255863428116
chr2L	35164	0.2791699096560478
chr2L	35193	0.17519961297512054
chr2L	35231	0.17217208771035075
chr2L	35266	0.16308971494436264
chr2L	35297	0.06831094622612
chr2L	35334	0.11631499230861664
chr2L	35364	0.19948916137218475
chr2L	35400	0.2767564207315445
chr2L	35440	0.25143835693597794
chr2L	35490	0.2672342509031296
chr2L	35544	0.21537549793720245
chr2L	35583	0.2595367208123207
chr2L	35617	0.2621122896671295
chr2L	35654	0.26470619440078735
chr2L	35689	0.31846997141838074
chr2L	35732	0.3535592555999756
chr2L	35768	0.3901292609516531
chr2L	35821	0.40354716591537
chr2L	35855	0.4553571194410324
chr2L	35893	0.5432368814945221
chr2L	35926	0.5473029017448425
chr2L	35957	0.5399006009101868
chr2L	35992	0.5486836284399033
chr2L	36029	0.5276988297700882
chr2L	36065	0.49678394198417664
chr2L	36102	0.47986170649528503
chr2L	36149	0.4734876900911331
chr2L	36209	0.480449914932251
chr2L	36245	0.4845139142125845
chr2L	36278	0.4799179583787918
chr2L	36316	0.4984770305454731
chr2L	36352	0.5183051992207766
chr2L	36388	0.4973180592060089
chr2L	36427	0.47648503445088863
chr2L	36463	0.45467039942741394
chr2L	36523	0.4789829459041357
chr2L	36559	0.47433652728796005
chr2L	36592	0.46301623433828354
chr2L	36628	0.4921113811433315
chr2L	36662	0.4843602329492569
chr2L	36719	0.5441488455981016
chr2L	36755	0.5617166683077812
chr2L	36795	0.5169940441846848
chr2L	36830	0.5507334619760513
chr2L	36869	0.5033455193042755
chr2L	36909	0.520951209939085
chr2L	36944	0.5137766059488058
chr2L	36983	0.4964953027665615
chr2L	37022	0.5275203436613083
chr2L	37058	0.5653678774833679
chr2L	37094	0.5882449969649315
chr2L	37130	0.6254435777664185
chr2L	37160	0.6387279778718948
chr2L	37191	0.6714083030819893
chr2L	37226	0.6742052733898163
chr2L	37265	0.6815461665391922
chr2L	37321	0.6639660447835922
chr2L	37378	0.6553890705108643
chr2L	37411	0.6173417717218399
chr2L	37453	0.5857662111520767
chr2L	37482	0.5936391353607178
chr2L	37520	0.5258573442697525
chr2L	37561	0.5747102648019791
chr2L	37600	0.5704834759235382
chr2L	37651	0.5305285900831223
chr2L	37689	0.5275169191882014
chr2L	37728	0.5087594836950302
chr2L	37784	0.4826962351799011
chr2L	37815	0.432848185300827
chr2L	37848	0.4184072017669678
chr2L	37882	0.3602662533521652
chr2L	37938	0.38671617582440376
chr2L	37976	0.38560402393341064
chr2L	38013	0.3456883653998375
chr2L	38052	0.28253140673041344
chr2L	38106	0.2740306183695793
chr2L	38139	0.28961504250764847
chr2L	38174	0.3138554245233536
chr2L	38211	0.3626749515533447
chr2L	38247	0.33394505083560944
chr2L	38284	0.3104747598990798
chr2L	38318	0.3298016916960478
chr2L	38356	0.3377224877476692
chr2L	38395	0.3254779130220413
chr2L	38440	0.27850785106420517
chr2L	38495	0.250604959204793
chr2L	38529	0.2403322085738182
chr2L	38568	0.2449144944548607
chr2L	38601	0.21907690167427063
chr2L	38634	0.14427244663238525
chr2L	38671	0.07252981513738632
chr2L	38725	-0.008761271834373474
chr2L	38755	-0.018136657774448395
chr2L	38796	-0.020827598869800568
chr2L	38831	-0.08793102391064167
chr2L	38859	-0.15587377548217773
chr2L	38906	-0.19942938908934593
chr2L	38945	-0.21960534155368805
chr2L	38983	-0.25599730759859085
chr2L	39021	-0.27942050248384476
chr2L	39052	-0.2821669206023216
chr2L	39112	-0.2501746453344822
chr2L	39153	-0.22851204872131348
chr2L	39187	-0.19060092139989138
chr2L	39226	-0.18133325688540936
chr2L	39262	-0.1550243180245161
chr2L	39317	-0.12726716697216034
chr2L	39353	-0.08619056642055511
chr2L	39387	-0.08146247640252113
chr2L	39417	-0.04138273000717163
chr2L	39456	-0.023594073951244354
chr2L	39492	-0.058201029896736145
chr2L	39574	0.0014769639819860458
chr2L	39610	0.002010345458984375
chr2L	39653	-0.004909604787826538
chr2L	39689	0.0013833902776241302
chr2L	39731	-0.018104204908013344
chr2L	39771	0.010451674461364746
chr2L	39807	-0.016946688294410706
chr2L	39846	-0.01845482736825943
chr2L	39885	0.011878550052642822
chr2L	39927	0.046354686841368675
chr2L	39966	0.016970470547676086
chr2L	39999	0.012713775038719177
chr2L	40050	-0.0017099976539611816
chr2L	40108	0.04535454511642456
chr2L	40164	0.02983701229095459
chr2L	40195	0.06603866629302502
chr2L	40238	0.08200223068706691
chr2L	40274	0.10256236046552658
chr2L	40319	0.11236974596977234
chr2L	40353	0.1216566450893879
chr2L	40384	0.11989237740635872
chr2L	40421	0.09397123288363218
chr2L	40457	0.04780536890029907
chr2L	40496	0.07997426763176918
chr2L	40536	0.0705628003925085
chr2L	40582	0.02010597288608551
chr2L	40616	-0.030472271144390106
chr2L	40649	-0.06588234007358551
chr2L	40680	-0.1404637098312378
chr2L	40719	-0.163339514285326
chr2L	40759	-0.2032959656789899
chr2L	40799	-0.21957974135875702
chr2L	40836	-0.18294819444417953
chr2L	40890	-0.19146449118852615
chr2L	40932	-0.2574075981974602
chr2L	40972	-0.2503877729177475
chr2L	41007	-0.2787765935063362
chr2L	41041	-0.2906070053577423
chr2L	41075	-0.2853763543535024
chr2L	41115	-0.24256395548582077
chr2L	41153	-0.24477852135896683
chr2L	41189	-0.2462146058678627
chr2L	41236	-0.27365685999393463
chr2L	41264	-0.28015224635601044
chr2L	41302	-0.2624607980251312
chr2L	41336	-0.2647969126701355
chr2L	41381	-0.2263524830341339
chr2L	41429	-0.21167829260230064
chr2L	41469	-0.1994471475481987
chr2L	41501	-0.18369852006435394
chr2L	41534	-0.18309977650642395
chr2L	41579	-0.20597304357215762
chr2L	41634	-0.21337102446705103
chr2L	41669	-0.21846218034625053
chr2L	41725	-0.2192121148109436
chr2L	41767	-0.22497191280126572
chr2L	41806	-0.21377453207969666
chr2L	41846	-0.19690412282943726
chr2L	41899	-0.21088220924139023
chr2L	41950	-0.1626262068748474
chr2L	41992	-0.12237856537103653
chr2L	42031	-0.11240541469305754
chr2L	42064	-0.10030048340559006
chr2L	42101	-0.12286089360713959
chr2L	42133	-0.08531645871698856
chr2L	42164	-0.07803459838032722
chr2L	42192	-0.10010090470314026
chr2L	42231	-0.11169634759426117
chr2L	42264	-0.09082134068012238
chr2L	42299	-0.05423363298177719
chr2L	42331	-0.038468822836875916
chr2L	42371	-0.04898824542760849
chr2L	42427	-0.020378634333610535
chr2L	42461	-0.01334371231496334
chr2L	42502	0.0034201350063085556
chr2L	42531	-2.7491524815559387E-4
chr2L	42567	0.006187900900840759
chr2L	42603	-0.0018251203000545502
chr2L	42643	-0.024853147566318512
chr2L	42684	-0.037317488342523575
chr2L	42720	-0.035304486751556396
chr2L	42763	-0.031332120299339294
chr2L	42792	-0.021565808914601803
chr2L	42834	-0.037317488342523575
chr2L	42886	-0.010813310742378235
chr2L	42917	-0.002622634172439575
chr2L	42952	-0.013058982789516449
chr2L	42980	-0.0040860846638679504
chr2L	43014	0.005523622035980225
chr2L	43053	0.01873568445444107
chr2L	43088	0.025477498769760132
chr2L	43119	0.03887546807527542
chr2L	43156	0.039321333169937134
chr2L	43184	0.005329493433237076
chr2L	43222	0.010152153670787811
chr2L	43259	-0.004441410303115845
chr2L	43294	-0.027020975947380066
chr2L	43351	-0.011972017586231232
chr2L	43387	-0.015347539447247982
chr2L	43423	0.026996121741831303
chr2L	43459	0.051141124218702316
chr2L	43501	0.06534882355481386
chr2L	43537	0.08232170529663563
chr2L	43569	0.06419989839196205
chr2L	43609	0.027870193123817444
chr2L	43660	-0.003404758870601654
chr2L	43696	-0.022047199308872223
chr2L	43734	-0.04050789028406143
chr2L	43769	-0.04615956172347069
chr2L	43810	-0.09660882502794266
chr2L	43868	-0.10808443650603294
chr2L	43906	-0.08221388421952724
chr2L	43940	-0.08835891587659717
chr2L	43981	-0.043665267527103424
chr2L	44018	-0.050487516447901726
chr2L	44054	-0.01594853401184082
chr2L	44088	-0.0019456073641777039
chr2L	44122	-0.06788977049291134
chr2L	44156	-0.12696000933647156
chr2L	44221	-0.18548762798309326
chr2L	44275	-0.18783648451790214
chr2L	44318	-0.208634362090379
chr2L	44388	-0.15289298444986343
chr2L	44422	-0.1344338282942772
chr2L	44462	-0.15018858574330807
chr2L	44521	-0.10900413617491722
chr2L	44556	-0.05728666111826897
chr2L	44588	-0.1020459346473217
chr2L	44650	-0.09421084076166153
chr2L	44706	-0.13451705500483513
chr2L	44756	-0.157023211941123
chr2L	44787	-0.19600573554635048
chr2L	44871	-0.16664741933345795
chr2L	44941	-0.14646179974079132
chr2L	44981	-0.14892274048179388
chr2L	45014	-0.13738351501524448
chr2L	45047	-0.14518387150019407
chr2L	45083	-0.14694100432097912
chr2L	45118	-0.1602509580552578
chr2L	45155	-0.10817206744104624
chr2L	45189	-0.09436016529798508
chr2L	45238	-0.12162521481513977
chr2L	45276	-0.07896929979324341
chr2L	45313	-0.04798385500907898
chr2L	45349	0.0036706924438476562
chr2L	45385	0.055226532742381096
chr2L	45417	0.06720991432666779
chr2L	45453	0.08467258140444756
chr2L	45488	0.15004323422908783
chr2L	45524	0.16022510826587677
chr2L	45560	0.17185772955417633
chr2L	45592	0.20053391065448523
chr2L	45628	0.20045475661754608
chr2L	45662	0.20195624232292175
chr2L	45698	0.20203080773353577
chr2L	45744	0.24306859821081161
chr2L	45778	0.20669814199209213
chr2L	45813	0.21197493746876717
chr2L	45851	0.15136787295341492
chr2L	45900	0.10902498103678226
chr2L	45937	0.09803779516369104
chr2L	45972	0.03961727023124695
chr2L	46001	-0.022971843369305134
chr2L	46044	-0.09039440751075745
chr2L	46103	-0.17108726501464844
chr2L	46138	-0.16936300322413445
chr2L	46174	-0.19933924078941345
chr2L	46212	-0.2585489694029093
chr2L	46243	-0.2591564506292343
chr2L	46280	-0.26432225853204727
chr2L	46310	-0.2500250209122896
chr2L	46351	-0.2538546472787857
chr2L	46389	-0.2788368724286556
chr2L	46424	-0.31270062178373337
chr2L	46458	-0.25754564255476
chr2L	46498	-0.26851286739110947
chr2L	46530	-0.20980228250846267
chr2L	46569	-0.1738313026726246
chr2L	46604	-0.16765441372990608
chr2L	46639	-0.1590980552136898
chr2L	46715	-0.026602506637573242
chr2L	46755	-0.026763617992401123
chr2L	46789	-0.010423138737678528
chr2L	46820	-0.0519985556602478
chr2L	46862	-0.06356333428993821
chr2L	46904	-0.0536346435546875
chr2L	46943	-0.05415049195289612
chr2L	47010	-0.1098571214824915
chr2L	47043	-0.05544447898864746
chr2L	47080	-0.04929279536008835
chr2L	47111	-0.011092078872025013
chr2L	47147	-0.057605430483818054
chr2L	47177	0.0010374188423156738
chr2L	52903	0.06071682274341583
chr2L	52939	0.02571609616279602
chr2L	52976	0.011286482214927673
chr2L	53026	-0.009949828730896115
chr2L	53093	-0.020569704473018646
chr2L	53127	-0.0076706744730472565
chr2L	53179	-0.05678223818540573
chr2L	53214	-0.0407169908285141
chr2L	53251	-0.07043826580047607
chr2L	53285	-0.019456446170806885
chr2L	53340	-1.6985833644866943E-4
chr2L	53374	-0.02679083775728941
chr2L	53408	-0.07500824518501759
chr2L	53451	-0.07960929721593857
chr2L	53490	-0.09379554307088256
chr2L	53528	-0.08485972136259079
chr2L	53582	-0.08490578830242157
chr2L	53632	-0.07348757702857256
chr2L	53695	-0.10489001497626305
chr2L	53727	-0.09902667999267578
chr2L	53801	-0.06645023822784424
chr2L	53840	-0.06377335637807846
chr2L	53874	-0.05504748225212097
chr2L	53910	-0.0954463928937912
chr2L	53944	-0.08848840743303299
chr2L	53981	-0.13009357079863548
chr2L	54032	-0.19160889089107513
chr2L	54079	-0.18868477642536163
chr2L	54187	-0.19678945932537317
chr2L	54238	-0.20978231448680162
chr2L	54274	-0.25151002034544945
chr2L	54301	-0.2954033315181732
chr2L	54349	-0.2355620306916535
chr2L	54398	-0.11863681674003601
chr2L	54458	-0.08504414558410645
chr2L	54499	-0.11562946578487754
chr2L	54532	-0.05571174621582031
chr2L	54567	-0.05524629354476929
chr2L	54602	-0.01997920498251915
chr2L	54640	0.061833590269088745
chr2L	54676	0.10089515149593353
chr2L	54711	0.10339036583900452
chr2L	54742	0.08385756053030491
chr2L	54849	0.07938300631940365
chr2L	54881	0.06594288349151611
chr2L	54909	0.053369179368019104
chr2L	54947	0.12681857496500015
chr2L	54994	0.169505313038826
chr2L	55033	0.1602855622768402
chr2L	55063	0.13606329262256622
chr2L	55115	0.07906956225633621
chr2L	55154	0.05406077578663826
chr2L	55191	0.08642423525452614
chr2L	55226	0.041633397340774536
chr2L	55300	0.04651573672890663
chr2L	55353	-0.05614754557609558
chr2L	55389	-0.05668840743601322
chr2L	55429	-0.06628503650426865
chr2L	55470	-0.06748150289058685
chr2L	55507	-0.08209087699651718
chr2L	55541	-0.07291247695684433
chr2L	55572	-0.031192947179079056
chr2L	55608	-0.02632330358028412
chr2L	55643	-0.07474898500367999
chr2L	55678	-0.03086448460817337
chr2L	55715	-0.04194136010482907
chr2L	55753	-0.04106462001800537
chr2L	55785	-0.04983779788017273
chr2L	55821	-0.03175763165927492
chr2L	55858	-0.007722288370132446
chr2L	55894	0.005509734153747559
chr2L	55932	0.01059325784444809
chr2L	55968	0.020627540216082707
chr2L	56002	0.042686695232987404
chr2L	56037	0.050579994916915894
chr2L	56079	0.060655385721474886
chr2L	56114	0.043918877840042114
chr2L	56156	0.058635396882891655
chr2L	56192	0.0902651995420456
chr2L	56227	0.07315206527709961
chr2L	56260	0.04714259202592075
chr2L	56298	0.029147174209356308
chr2L	56332	0.047443635761737823
chr2L	56363	0.008728326298296452
chr2L	56420	-0.03638477623462677
chr2L	56477	-0.012923777103424072
chr2L	56511	-0.06592778861522675
chr2L	56549	-0.09221632033586502
chr2L	56596	-0.11379931913688779
chr2L	56631	-0.12031437456607819
chr2L	56688	-0.17414601892232895
chr2L	56730	-0.1616269052028656
chr2L	56765	-0.17800314771011472
chr2L	56803	-0.1224190779030323
chr2L	56846	-0.13952885195612907
chr2L	56884	-0.15618562698364258
chr2L	56916	-0.1722006481140852
chr2L	56955	-0.139194518327713
chr2L	56990	-0.10656073689460754
chr2L	57016	-0.06896889954805374
chr2L	57051	-0.05323018878698349
chr2L	57088	-0.026683984324336052
chr2L	57126	-0.012686103582382202
chr2L	57161	-0.029878057539463043
chr2L	57196	-0.034217387437820435
chr2L	57227	-0.036289989948272705
chr2L	57286	-0.06516873836517334
chr2L	57347	-0.029330790042877197
chr2L	57391	0.006404504179954529
chr2L	57427	0.017429575324058533
chr2L	57509	-0.010158434510231018
chr2L	57540	-0.030956802889704704
chr2L	57582	-0.05371186137199402
chr2L	57640	-0.09534119069576263
chr2L	57671	-0.0984724760055542
chr2L	57710	-0.14010952785611153
chr2L	57750	-0.12038630247116089
chr2L	57788	-0.16161651886068285
chr2L	57824	-0.13501856848597527
chr2L	57877	-0.103390421718359
chr2L	57941	-0.04355917125940323
chr2L	57983	0.001990765333175659
chr2L	58018	-0.046693939715623856
chr2L	58058	-3.585219383239746E-4
chr2L	58093	0.006366148591041565
chr2L	58130	-0.017778150737285614
chr2L	58167	-0.008184276521205902
chr2L	58198	-0.014865979552268982
chr2L	58245	0.01932784542441368
chr2L	58290	0.03308314085006714
chr2L	58324	0.052352890372276306
chr2L	58363	0.03607068955898285
chr2L	58419	-3.7041306495666504E-4
chr2L	58458	-0.04302109777927399
chr2L	58493	-0.03355776518583298
chr2L	58526	-0.01226435974240303
chr2L	58575	-0.02074000984430313
chr2L	58612	-0.021535467356443405
chr2L	58650	-0.03996780514717102
chr2L	58685	-0.07049811631441116
chr2L	58722	-0.07087156176567078
chr2L	58756	-0.1310069039463997
chr2L	58827	-0.14789877831935883
chr2L	58865	-0.12985581159591675
chr2L	58904	-0.12438325583934784
chr2L	58942	-0.1386517509818077
chr2L	58977	-0.16054819524288177
chr2L	59016	-0.15398618951439857
chr2L	59051	-0.11928579211235046
chr2L	59084	-0.12032872438430786
chr2L	59117	-0.09563691914081573
chr2L	59150	-0.10625937208533287
chr2L	59180	-0.09665391221642494
chr2L	59225	-0.1626075953245163
chr2L	59285	-0.1636430285871029
chr2L	59319	-0.17289484571665525
chr2L	59348	-0.1696886271238327
chr2L	59388	-0.1635989397764206
chr2L	59422	-0.1645529344677925
chr2L	59459	-0.1250505968928337
chr2L	59495	-0.09478965029120445
chr2L	59531	-0.08403280377388
chr2L	59570	-0.11578829679638147
chr2L	59605	-0.11112097650766373
chr2L	59640	-0.08206062763929367
chr2L	59676	-0.03907147981226444
chr2L	59713	-0.04292287677526474
chr2L	59746	-0.032073646783828735
chr2L	59773	-0.03113674372434616
chr2L	59831	-0.03357589244842529
chr2L	59884	-0.04965298715978861
chr2L	60313	-0.12052577268332243
chr2L	60477	-0.37274380028247833
chr2L	60514	-0.40182216838002205
chr2L	60547	-0.3409855216741562
chr2L	60975	-0.2926895935088396
chr2L	61134	-0.26389802247285843
chr2L	61171	-0.3090208265930414
chr2L	61206	-0.2861929386854172
chr2L	61241	-0.28584866458550096
chr2L	61269	-0.28077859431505203
chr2L	61309	-0.2958534979261458
chr2L	61344	-0.32724137604236603
chr2L	61385	-0.352113114669919
chr2L	61426	-0.32973621459677815
chr2L	61455	-0.3614392429590225
chr2L	61499	-0.38421888649463654
chr2L	61539	-0.39023686200380325
chr2L	61573	-0.40947434306144714
chr2L	61605	-0.43214935809373856
chr2L	61635	-0.39670547377318144
chr2L	61672	-0.3978545255959034
chr2L	61708	-0.3708097180351615
chr2L	61763	-0.34646837413311005
chr2L	61795	-0.31326523423194885
chr2L	61836	-0.30013033747673035
chr2L	61874	-0.2566911056637764
chr2L	61905	-0.2507402151823044
chr2L	61973	-0.27592866122722626
chr2L	62011	-0.25909581780433655
chr2L	62043	-0.23599925637245178
chr2L	62082	-0.1946411761455238
chr2L	62116	-0.16630253195762634
chr2L	62154	-0.12594756484031677
chr2L	62210	-0.08880350738763809
chr2L	62244	-0.06672239303588867
chr2L	62277	0.0030024945735931396
chr2L	62328	0.0687846913933754
chr2L	62365	0.13048774003982544
chr2L	62426	0.11208521039225161
chr2L	62461	0.10968782007694244
chr2L	62502	0.09544606320559978
chr2L	62543	0.08982447441667318
chr2L	62594	0.09164637234061956
chr2L	62632	0.1314494088292122
chr2L	62673	0.14409665763378143
chr2L	62705	0.13872629404067993
chr2L	62738	0.17999757453799248
chr2L	62783	0.1627100184559822
chr2L	62833	0.155498206615448
chr2L	62870	0.1205689013004303
chr2L	62904	0.11259900406002998
chr2L	62936	0.091156255453825
chr2L	62970	0.04040206968784332
chr2L	63007	-0.018625322729349136
chr2L	63063	-0.06387904286384583
chr2L	63120	-0.10509549826383591
chr2L	63160	-0.10322558879852295
chr2L	63248	-0.17680856585502625
chr2L	63282	-0.2100072093307972
chr2L	63321	-0.2390492744743824
chr2L	63358	-0.23998617380857468
chr2L	63397	-0.24740360956639051
chr2L	63439	-0.28405286371707916
chr2L	63493	-0.2916199192404747
chr2L	63530	-0.3073817491531372
chr2L	63560	-0.2958533465862274
chr2L	63595	-0.2774308123625815
chr2L	63662	-0.30234311521053314
chr2L	63695	-0.307048998773098
chr2L	63731	-0.30669439816847444
chr2L	63772	-0.2853584960103035
chr2L	63812	-0.28627609834074974
chr2L	63870	-0.3008388578891754
chr2L	63907	-0.28365856409072876
chr2L	63940	-0.3075852394104004
chr2L	63972	-0.2767161503434181
chr2L	64638	-0.25300170481204987
chr2L	65277	-0.2408236712217331
chr2L	65304	-0.1636028289794922
chr2L	65378	-0.10632210969924927
chr2L	65416	-0.09108293242752552
chr2L	65449	-0.07174290157854557
chr2L	65492	-0.06080086249858141
chr2L	65540	0.02536502480506897
chr2L	65590	0.007516290992498398
chr2L	65623	0.02115420624613762
chr2L	65657	0.04546734318137169
chr2L	65710	0.04939504712820053
chr2L	65748	0.02585572376847267
chr2L	65781	0.044340670108795166
chr2L	65826	0.044191790744662285
chr2L	65866	-0.011095020454376936
chr2L	65904	-0.009804092347621918
chr2L	65940	-0.029050059616565704
chr2L	65989	-0.07891596481204033
chr2L	66026	-0.11404122970998287
chr2L	66063	-0.16765405610203743
chr2L	66098	-0.2265955377370119
chr2L	66160	-0.20861552841961384
chr2L	66196	-0.18560896813869476
chr2L	66231	-0.17834915965795517
chr2L	66258	-0.1326015219092369
chr2L	66289	-0.13767028786242008
chr2L	66328	-0.17079881392419338
chr2L	66363	-0.16141238808631897
chr2L	66402	-0.14555207081139088
chr2L	66435	-0.09264164883643389
chr2L	66495	-0.006435692310333252
chr2L	66534	0.0054061878472566605
chr2L	66574	0.009769650176167488
chr2L	66613	0.07849494041875005
chr2L	66650	0.06089460616931319
chr2L	66705	0.16912981867790222
chr2L	66744	0.20707038044929504
chr2L	66782	0.24541182070970535
chr2L	66817	0.29392141103744507
chr2L	66861	0.23942109569907188
chr2L	66900	0.2087936270982027
chr2L	66948	0.08952212333679199
chr2L	66999	0.09918580949306488
chr2L	67051	0.11942493915557861
chr2L	67088	0.08363433182239532
chr2L	67137	0.0414215512573719
chr2L	67191	-0.047551900148391724
chr2L	67235	-0.07836814224720001
chr2L	67274	-0.054515354335308075
chr2L	67310	-0.10659167170524597
chr2L	67360	-0.09474509581923485
chr2L	67398	-0.15789949521422386
chr2L	67429	-0.16002778057008982
chr2L	67465	-0.14640799723565578
chr2L	67504	-0.15494845062494278
chr2L	67529	-0.1441253460943699
chr2L	67571	-0.11008994095027447
chr2L	67610	-0.10669438575860113
chr2L	67648	-0.05776544287800789
chr2L	67700	-0.02506636083126068
chr2L	67735	-0.03195121884346008
chr2L	67770	0.01706525683403015
chr2L	67801	0.06866584531962872
chr2L	67838	0.048037320375442505
chr2L	67900	0.12161289341747761
chr2L	67933	0.20552340056747198
chr2L	67986	0.21552808955311775
chr2L	68020	0.18567999452352524
chr2L	68059	0.20753591880202293
chr2L	68091	0.20548473298549652
chr2L	68126	0.197007916867733
chr2L	68163	0.21895675361156464
chr2L	68196	0.1752534583210945
chr2L	68234	0.1990225911140442
chr2L	68275	0.22439642250537872
chr2L	68313	0.2318931519985199
chr2L	68349	0.17168869823217392
chr2L	68381	0.1048460453748703
chr2L	68419	0.09028194099664688
chr2L	68456	0.10687150061130524
chr2L	68492	0.0708355251699686
chr2L	68526	0.07111556828022003
chr2L	68562	0.03384290635585785
chr2L	68593	-0.010623395442962646
chr2L	68631	-0.08739899098873138
chr2L	68684	-0.023639842867851257
chr2L	68722	9.772314224392176E-4
chr2L	68759	0.01238039880990982
chr2L	68796	0.05207475274801254
chr2L	68847	0.05838795006275177
chr2L	68901	0.1417086385190487
chr2L	68937	0.14705543965101242
chr2L	68971	0.10239296779036522
chr2L	69007	0.11550068855285645
chr2L	69039	0.1112716794013977
chr2L	69077	0.15447461046278477
chr2L	69114	0.16678787022829056
chr2L	69147	0.14988488145172596
chr2L	69181	0.14421311020851135
chr2L	69216	0.1483886055648327
chr2L	69253	0.15370243042707443
chr2L	69288	0.1326731415465474
chr2L	69322	0.15428359434008598
chr2L	69358	0.0983344241976738
chr2L	69414	0.0944720208644867
chr2L	69451	0.06177413836121559
chr2L	69492	0.06370065361261368
chr2L	69529	0.037474021315574646
chr2L	69561	-0.018772870302200317
chr2L	69595	-0.06448084115982056
chr2L	69630	-0.04526984691619873
chr2L	69670	-0.03976596146821976
chr2L	69707	-0.039024917059578
chr2L	69740	-0.005131959915161133
chr2L	69776	-0.061327170580625534
chr2L	69810	-0.07087704725563526
chr2L	69848	-0.12406782247126102
chr2L	69882	-0.08834154903888702
chr2L	69920	-0.09634259343147278
chr2L	69956	-0.0992354229092598
chr2L	69992	-0.08281313814222813
chr2L	70025	-0.04924130439758301
chr2L	70066	-0.005754947662353516
chr2L	70102	0.03242647647857666
chr2L	70148	-0.0015362799167633057
chr2L	70183	-0.04986482858657837
chr2L	70215	-0.018193989992141724
chr2L	70250	0.016422435641288757
chr2L	70288	0.05382218351587653
chr2L	70331	0.057070061564445496
chr2L	70368	0.08747256547212601
chr2L	70406	0.06784453988075256
chr2L	70439	0.08568714279681444
chr2L	70479	0.0758841373026371
chr2L	70516	0.08176007866859436
chr2L	70553	0.09199753403663635
chr2L	70585	0.030085444450378418
chr2L	70624	0.043742477893829346
chr2L	70663	0.020910974591970444
chr2L	70722	-0.00690045952796936
chr2L	70757	-0.05187026783823967
chr2L	70814	-0.0897289952263236
chr2L	70848	-0.07772382348775864
chr2L	70882	-0.042214006185531616
chr2L	70916	-0.04394638538360596
chr2L	70954	-0.053100019693374634
chr2L	71071	-0.18780544586479664
chr2L	71100	-0.22406947426497936
chr2L	71138	-0.2857178570702672
chr2L	71170	-0.250318456441164
chr2L	71224	-0.266512643545866
chr2L	71297	-0.34953440353274345
chr2L	71335	-0.34987664967775345
chr2L	71376	-0.30338574945926666
chr2L	71416	-0.2849000543355942
chr2L	71450	-0.2692433372139931
chr2L	71515	-0.32047809660434723
chr2L	71586	-0.3344414420425892
chr2L	71622	-0.3667708229695563
chr2L	71728	-0.31887243688106537
chr2L	71761	-0.2789200693368912
chr2L	71798	-0.23726004362106323
chr2L	71847	-0.19765904545783997
chr2L	71883	-0.20707343332469463
chr2L	71927	-0.18176373839378357
chr2L	71961	-0.15408715419471264
chr2L	71997	-0.1404690220952034
chr2L	72033	-0.1336943358182907
chr2L	72087	-0.1222782232798636
chr2L	72177	-0.1458269516006112
chr2L	72246	-0.12331811478361487
chr2L	72282	-0.11451700329780579
chr2L	72318	-0.11089823208749294
chr2L	72353	-0.09965778142213821
chr2L	72386	-0.17025640420615673
chr2L	72423	-0.15913528203964233
chr2L	72460	-0.15408715419471264
chr2L	72497	-0.13542087376117706
chr2L	72533	-0.18116919696331024
chr2L	72575	-0.16731260111555457
chr2L	72623	-0.11674526706337929
chr2L	72659	-0.10437614098191261
chr2L	72693	-0.06684607267379761
chr2L	72730	-0.09892581775784492
chr2L	72842	-0.12141873687505722
chr2L	72872	-0.12131401896476746
chr2L	72906	-0.10120641579851508
chr2L	72943	-0.1132763922214508
chr2L	72979	-0.12131401896476746
chr2L	73013	-0.09530909964814782
chr2L	73047	-0.0960359200835228
chr2L	73082	-0.07653634063899517
chr2L	73118	-0.07942171394824982
chr2L	73156	-0.08436030149459839
chr2L	73191	-0.10260740481317043
chr2L	73227	-0.04065612331032753
chr2L	73262	-0.01992267742753029
chr2L	73294	-0.03878531605005264
chr2L	73324	-0.04934640973806381
chr2L	73360	-0.044403139501810074
chr2L	73395	-0.03486577421426773
chr2L	73435	0.005340203642845154
chr2L	73510	0.006094885990023613
chr2L	73541	-0.014452632516622543
chr2L	73599	-0.00847616046667099
chr2L	73636	-0.02218535542488098
chr2L	73668	-0.0067112743854522705
chr2L	73700	-0.023734822869300842
chr2L	73735	0.007695141714066267
chr2L	73770	0.050962358713150024
chr2L	73806	0.033965323120355606
chr2L	73843	0.05903648491948843
chr2L	73894	-0.005476442165672779
chr2L	73929	-0.03846955485641956
chr2L	73965	-0.05047597736120224
chr2L	74016	-0.08572841249406338
chr2L	74050	-0.08625762537121773
chr2L	74088	-0.10697222501039505
chr2L	74148	-0.15617671608924866
chr2L	74172	-0.14739080145955086
chr2L	74208	-0.1563134379684925
chr2L	74246	-0.15233740396797657
chr2L	74281	-0.1437616292387247
chr2L	74316	-0.14603482000529766
chr2L	74354	-0.18193915858864784
chr2L	74385	-0.1924007497727871
chr2L	74426	-0.18102390738204122
chr2L	74461	-0.19400005415081978
chr2L	74494	-0.18904932495206594
chr2L	74526	-0.2153478804975748
chr2L	74559	-0.20172730460762978
chr2L	74589	-0.1823526006191969
chr2L	74628	-0.21881177742034197
chr2L	74664	-0.2431340143084526
chr2L	74697	-0.23450213018804789
chr2L	74732	-0.2513880315236747
chr2L	74765	-0.25310799945145845
chr2L	74801	-0.23825009912252426
chr2L	74832	-0.19978642463684082
chr2L	74869	-0.2006892478093505
chr2L	74902	-0.15283432463184
chr2L	74935	-0.15923720598220825
chr2L	74973	-0.16265388950705528
chr2L	75013	-0.13083681650459766
chr2L	75046	-0.08419128507375717
chr2L	75089	-0.03843345586210489
chr2L	75125	-0.07208593748509884
chr2L	75156	-0.04863183468114585
chr2L	75188	-0.05238953884691
chr2L	75223	-0.0545056089758873
chr2L	75275	-0.05495999939739704
chr2L	75313	0.028740398585796356
chr2L	75360	0.053494393825531006
chr2L	75410	0.09085223078727722
chr2L	75444	0.1224190704524517
chr2L	75485	0.14148258417844772
chr2L	75535	0.1542591704055667
chr2L	75605	0.08226409601047635
chr2L	75642	0.1274968753568828
chr2L	75701	0.14882823452353477
chr2L	75741	0.11739945784211159
chr2L	75775	0.09592215344309807
chr2L	75824	0.088450126349926
chr2L	75862	0.06501315161585808
chr2L	75895	0.07965211011469364
chr2L	75929	0.103224016726017
chr2L	75970	0.1203769464045763
chr2L	76004	0.06128072738647461
chr2L	76056	0.04925942420959473
chr2L	76090	0.057517897337675095
chr2L	76129	0.028332646936178207
chr2L	76165	0.03416921477764845
chr2L	76197	0.04622821509838104
chr2L	76236	0.07939822226762772
chr2L	76270	0.1017049252986908
chr2L	76310	0.14750399952754378
chr2L	76350	0.16851640492677689
chr2L	76400	0.20295854285359383
chr2L	76454	0.21236658096313477
chr2L	76487	0.20144928991794586
chr2L	76520	0.20659789443016052
chr2L	76553	0.1673705130815506
chr2L	76589	0.19475206010974944
chr2L	76644	0.16215555556118488
chr2L	76698	0.24301705230027437
chr2L	76739	0.2352256178855896
chr2L	76774	0.1863420307636261
chr2L	76810	0.16769757866859436
chr2L	76848	0.13344355672597885
chr2L	76886	0.08772802352905273
chr2L	76923	0.06532785296440125
chr2L	76963	0.0575069785118103
chr2L	77016	0.0337776318192482
chr2L	77063	-0.042294785380363464
chr2L	77098	-0.08147978782653809
chr2L	77135	-0.0901394933462143
chr2L	77168	-0.03806425631046295
chr2L	77202	-0.027960464358329773
chr2L	77237	-0.0012378394603729248
chr2L	77273	-0.05778767168521881
chr2L	77311	-0.025688007473945618
chr2L	77347	-0.007307138293981552
chr2L	77388	-0.051864802837371826
chr2L	77422	-0.033666372299194336
chr2L	77456	-0.04563023988157511
chr2L	77496	-0.06870640814304352
chr2L	77534	-0.07129961252212524
chr2L	77567	-0.08173268008977175
chr2L	77603	-0.12664205208420753
chr2L	77657	-0.1383275743573904
chr2L	77715	-0.16806410253047943
chr2L	77748	-0.19705750048160553
chr2L	77784	-0.2279331386089325
chr2L	77828	-0.18731527775526047
chr2L	77864	-0.21592651307582855
chr2L	77894	-0.20386612880975008
chr2L	77929	-0.16262055188417435
chr2L	77965	-0.14310887455940247
chr2L	78000	-0.19371814280748367
chr2L	78039	-0.26517780870199203
chr2L	78079	-0.2813073396682739
chr2L	78152	-0.257391557097435
chr2L	78191	-0.21597549319267273
chr2L	78245	-0.21240769885480404
chr2L	78298	-0.18723143637180328
chr2L	78374	-0.1484338641166687
chr2L	78411	-0.10791807621717453
chr2L	78447	-0.08871103823184967
chr2L	78487	-0.04167456924915314
chr2L	78524	-0.04461589455604553
chr2L	78559	-0.07023078575730324
chr2L	78596	-0.11421307921409607
chr2L	78646	-0.1484123170375824
chr2L	78703	-0.10976125299930573
chr2L	78744	-0.08422204680573486
chr2L	78784	-0.05166870355606079
chr2L	78815	-0.023398220539093018
chr2L	78856	-0.021650929003953934
chr2L	78897	0.016468510031700134
chr2L	78938	0.04630722105503082
chr2L	78969	0.09439009428024292
chr2L	79010	0.07519226521253586
chr2L	79046	0.06948936730623245
chr2L	79083	0.08525577187538147
chr2L	79136	0.054968222975730896
chr2L	79177	0.030012890696525574
chr2L	79227	9.547770023345947E-4
chr2L	79286	0.0540187805891037
chr2L	79326	0.06656112521886826
chr2L	79363	0.05896615982055664
chr2L	79399	0.04397422820329666
chr2L	79434	0.037742048501968384
chr2L	79486	-0.009071411564946175
chr2L	79549	3.273524343967438E-4
chr2L	79607	-0.08723324723541737
chr2L	79641	-0.1385535765439272
chr2L	79672	-0.1961105763912201
chr2L	79742	-0.2047005593776703
chr2L	79780	-0.22564202081412077
chr2L	79838	-0.2078532874584198
chr2L	79871	-0.19496606662869453
chr2L	79940	-0.19616593420505524
chr2L	79974	-0.24013680964708328
chr2L	80011	-0.2348846010863781
chr2L	80044	-0.2539983429014683
chr2L	80081	-0.24081234633922577
chr2L	80116	-0.2395094819366932
chr2L	80150	-0.2222045361995697
chr2L	80197	-0.21159690618515015
chr2L	80232	-0.24302591010928154
chr2L	80276	-0.23334231600165367
chr2L	80312	-0.18617680296301842
chr2L	80392	-0.15581289678812027
chr2L	80434	-0.16527875512838364
chr2L	80468	-0.1721976692788303
chr2L	80503	-0.17344555258750916
chr2L	80540	-0.1873060241341591
chr2L	80574	-0.175921268761158
chr2L	80607	-0.16241669654846191
chr2L	80656	-0.13638079911470413
chr2L	80690	-0.158211812376976
chr2L	80727	-0.10257714986801147
chr2L	80776	-0.11236482532694936
chr2L	80809	-0.06142917275428772
chr2L	80854	-0.08485582191497087
chr2L	80890	-0.08858322538435459
chr2L	80935	-0.07733774185180664
chr2L	80971	-0.07783317565917969
chr2L	81007	-0.10881627351045609
chr2L	81047	-0.10022622346878052
chr2L	81089	-0.12417104095220566
chr2L	81139	-0.12409541569650173
chr2L	81198	-0.14179019629955292
chr2L	81229	-0.17797870561480522
chr2L	81263	-0.15416570752859116
chr2L	81301	-0.17264291644096375
chr2L	81343	-0.20286103710532188
chr2L	81385	-0.20324313640594482
chr2L	81439	-0.24026013165712357
chr2L	81465	-0.2401490956544876
chr2L	81522	-0.27063799649477005
chr2L	81578	-0.24326622672379017
chr2L	81632	-0.3026070222258568
chr2L	81707	-0.2619502767920494
chr2L	81745	-0.2145855389535427
chr2L	81783	-0.24979760497808456
chr2L	81813	-0.24546272493898869
chr2L	81854	-0.21124547719955444
chr2L	81886	-0.13742920756340027
chr2L	81920	-0.06314928084611893
chr2L	81958	-0.0983319915831089
chr2L	81999	-0.0895097404718399
chr2L	82056	-0.024041131138801575
chr2L	82096	-0.012757467105984688
chr2L	82124	-0.062130119651556015
chr2L	82190	-0.07427530735731125
chr2L	82231	-0.08402326330542564
chr2L	82263	-0.13071183860301971
chr2L	82302	-0.12672694772481918
chr2L	82338	-0.10741231840802357
chr2L	82367	-0.12751709157601
chr2L	82405	-0.14728383906185627
chr2L	82446	-0.20105659775435925
chr2L	82483	-0.17938189092092216
chr2L	82558	-0.21444841101765633
chr2L	82627	-0.25877220183610916
chr2L	82662	-0.2691311202943325
chr2L	82716	-0.3197252005338669
chr2L	82751	-0.36142173409461975
chr2L	82789	-0.3656890094280243
chr2L	82826	-0.3502337634563446
chr2L	82855	-0.3458296535536647
chr2L	82895	-0.3297776132822037
chr2L	82923	-0.332534097135067
chr2L	82967	-0.29491642862558365
chr2L	83002	-0.2612854689359665
chr2L	83032	-0.2521994933485985
chr2L	83069	-0.20331361889839172
chr2L	83114	-0.13951347023248672
chr2L	83147	-0.06882712990045547
chr2L	83187	-0.013602912425994873
chr2L	83222	0.0673018004745245
chr2L	83261	0.07761336304247379
chr2L	83296	0.09654857963323593
chr2L	83331	0.13590694405138493
chr2L	83376	0.1994076520204544
chr2L	83412	0.2611532509326935
chr2L	83452	0.3195692226290703
chr2L	83485	0.3274714546278119
chr2L	83518	0.38133273273706436
chr2L	83554	0.40138770639896393
chr2L	83586	0.4452604651451111
chr2L	83626	0.4750119596719742
chr2L	83662	0.5277079939842224
chr2L	83700	0.5066218823194504
chr2L	83737	0.5439717471599579
chr2L	83776	0.5337197184562683
chr2L	83808	0.5070704817771912
chr2L	83840	0.5029870122671127
chr2L	83876	0.46298570185899734
chr2L	83919	0.4178193137049675
chr2L	83953	0.39466331899166107
chr2L	83989	0.3683381825685501
chr2L	84028	0.3475349247455597
chr2L	84073	0.3564748764038086
chr2L	84108	0.3587355315685272
chr2L	84144	0.28888511657714844
chr2L	84179	0.26334644854068756
chr2L	84210	0.23017146810889244
chr2L	84243	0.2351488433778286
chr2L	84280	0.22039956599473953
chr2L	84319	0.17493802309036255
chr2L	84359	0.12571042217314243
chr2L	84394	0.11346259713172913
chr2L	84430	0.06234641373157501
chr2L	84472	0.031663816422224045
chr2L	84506	-0.018280133605003357
chr2L	84537	-0.06141313910484314
chr2L	84576	-0.0178411602973938
chr2L	84613	-0.02312344079837203
chr2L	84647	-0.025562919676303864
chr2L	84681	-0.04291883111000061
chr2L	84724	-0.08475902304053307
chr2L	84812	-0.14756537973880768
chr2L	84846	-0.10594376549124718
chr2L	84898	-0.055991589557379484
chr2L	84937	-0.05773228779435158
chr2L	84974	-0.04545089602470398
chr2L	85011	-0.0392970722168684
chr2L	85042	-0.07299534603953362
chr2L	85082	-0.08395299315452576
chr2L	85136	-0.07353296875953674
chr2L	85194	-0.07586722075939178
chr2L	85230	-0.09134821593761444
chr2L	85284	-0.1315441131591797
chr2L	85318	-0.1417858898639679
chr2L	85372	-0.09373101592063904
chr2L	85444	-0.06852668523788452
chr2L	85475	-0.07317948341369629
chr2L	85510	-0.058767110109329224
chr2L	85550	-0.05818521976470947
chr2L	85594	-0.056095678359270096
chr2L	85627	-0.04667065665125847
chr2L	85668	-0.08832118660211563
chr2L	85743	-0.04455433785915375
chr2L	85780	-0.021316170692443848
chr2L	85846	-0.006921812891960144
chr2L	85883	-0.00822998583316803
chr2L	85920	0.041162715293467045
chr2L	85954	0.01681925356388092
chr2L	85986	0.017208993434906006
chr2L	86025	-0.0013661086559295654
chr2L	86063	-0.030052512884140015
chr2L	86114	0.027821168303489685
chr2L	86167	-0.022573769092559814
chr2L	86201	-0.036009564995765686
chr2L	86256	0.023682832717895508
chr2L	86289	-0.014899030327796936
chr2L	86328	-0.04583453945815563
chr2L	86371	-0.049223494715988636
chr2L	86408	-0.07230495661497116
chr2L	86443	-0.10946927219629288
chr2L	86479	-0.11268271692097187
chr2L	86507	-0.1603101771324873
chr2L	86546	-0.17895263619720936
chr2L	86577	-0.17303946055471897
chr2L	86619	-0.21566281095147133
chr2L	86650	-0.19056283868849277
chr2L	86687	-0.19710353948175907
chr2L	86723	-0.1848470065742731
chr2L	86772	-0.20359817892313004
chr2L	86827	-0.22189620789140463
chr2L	86861	-0.19410039857029915
chr2L	86894	-0.22378064133226871
chr2L	86929	-0.22539257968310267
chr2L	86959	-0.2708388790488243
chr2L	87021	-0.2695876285433769
chr2L	87059	-0.24905086681246758
chr2L	87100	-0.19952764362096786
chr2L	87135	-0.16989380214363337
chr2L	87172	-0.175385482609272
chr2L	87211	-0.13421283476054668
chr2L	87240	-0.12241650745272636
chr2L	87279	-0.13693971931934357
chr2L	87316	-0.14921720256097615
chr2L	87353	-0.13125986605882645
chr2L	87389	-0.13187439739704132
chr2L	87426	-0.13187439739704132
chr2L	87463	-0.13392096757888794
chr2L	87517	-0.14278462529182434
chr2L	87552	-0.11028391122817993
chr2L	87590	-0.10794674884527922
chr2L	87622	-0.1457373386947438
chr2L	87659	-0.16561908274888992
chr2L	87717	-0.17951998114585876
chr2L	87757	-0.20495484303683043
chr2L	87791	-0.25470616668462753
chr2L	87835	-0.27772502787411213
chr2L	87868	-0.27276881923899055
chr2L	87907	-0.2958455979824066
chr2L	87943	-0.2891135662794113
chr2L	88025	-0.26799166202545166
chr2L	88083	-0.27421703934669495
chr2L	88119	-0.28046026825904846
chr2L	88173	-0.2247687503695488
chr2L	88208	-0.19773900508880615
chr2L	88239	-0.24332937598228455
chr2L	88275	-0.23380860686302185
chr2L	88305	-0.17599709704518318
chr2L	88341	-0.1522327959537506
chr2L	88376	-0.15956304594874382
chr2L	88414	-0.13032399117946625
chr2L	88449	-0.1404726877808571
chr2L	88487	-0.14528111927211285
chr2L	88523	-0.12673361785709858
chr2L	88565	-0.14544454216957092
chr2L	88615	-0.1335359695367515
chr2L	88661	-0.11154314316809177
chr2L	88696	-0.09134175628423691
chr2L	88740	-0.09854351077228785
chr2L	88775	-0.09016183018684387
chr2L	88807	-0.08166218362748623
chr2L	88839	-0.09405043115839362
chr2L	88893	-0.18772684037685394
chr2L	88928	-0.13715950027108192
chr2L	88963	-0.08769558370113373
chr2L	88995	-0.10711153969168663
chr2L	89033	-0.09856878966093063
chr2L	89071	-0.12245079129934311
chr2L	89107	-0.1297987699508667
chr2L	89142	-0.08986639976501465
chr2L	89185	-0.04936224967241287
chr2L	89221	-0.08595520257949829
chr2L	89259	-0.055429279804229736
chr2L	89311	-0.08116478472948074
chr2L	89352	-0.09470482915639877
chr2L	89407	-0.12047334015369415
chr2L	89444	-0.15407272428274155
chr2L	89493	-0.1587132029235363
chr2L	89555	-0.1404210776090622
chr2L	89585	-0.15030016005039215
chr2L	89622	-0.15778381377458572
chr2L	89660	-0.18899177014827728
chr2L	89694	-0.22733578830957413
chr2L	89768	-0.195078544318676
chr2L	89806	-0.1834990456700325
chr2L	89844	-0.19511951506137848
chr2L	89879	-0.2075449824333191
chr2L	89914	-0.13279929757118225
chr2L	89954	-0.1496507078409195
chr2L	90008	-0.11542615666985512
chr2L	90044	-0.08134669810533524
chr2L	90077	-0.060479678213596344
chr2L	90115	-0.07365445047616959
chr2L	90147	-7.796287536621094E-5
chr2L	90180	-0.0014423355460166931
chr2L	90217	0.01690337061882019
chr2L	90248	0.06214786134660244
chr2L	90286	0.0787303801625967
chr2L	90323	0.11335860192775726
chr2L	90357	0.1416684165596962
chr2L	90407	0.17640302143990993
chr2L	90458	0.23892562836408615
chr2L	90497	0.2356240712106228
chr2L	90530	0.2891172766685486
chr2L	90567	0.3647446930408478
chr2L	90599	0.305987685918808
chr2L	90635	0.38055552542209625
chr2L	90667	0.37690623104572296
chr2L	90702	0.46296244114637375
chr2L	90742	0.4294508099555969
chr2L	90778	0.42991673946380615
chr2L	90810	0.4165663830935955
chr2L	90843	0.3968721106648445
chr2L	90882	0.3941023349761963
chr2L	90913	0.3788265585899353
chr2L	90948	0.34331949800252914
chr2L	90984	0.35921933501958847
chr2L	91022	0.3498227000236511
chr2L	91064	0.32818616926670074
chr2L	91112	0.24688056111335754
chr2L	91152	0.15271470695734024
chr2L	91186	0.18911540508270264
chr2L	91219	0.06771480431780219
chr2L	91253	0.03819170547649264
chr2L	91289	0.07651237957179546
chr2L	91325	7.047466933727264E-4
chr2L	91361	0.013900481164455414
chr2L	91403	-0.01824398897588253
chr2L	91438	0.034007176756858826
chr2L	91476	0.04184519872069359
chr2L	91511	0.07488851575180888
chr2L	91550	0.06548724696040154
chr2L	91598	0.12578134983778
chr2L	91634	0.1629416160285473
chr2L	91691	0.15101945120841265
chr2L	91725	0.10809122025966644
chr2L	91772	0.12635532394051552
chr2L	91809	0.16142496466636658
chr2L	91846	0.19501961767673492
chr2L	91880	0.18591538071632385
chr2L	91919	0.24478230625391006
chr2L	91956	0.21988976001739502
chr2L	91993	0.19347286224365234
chr2L	92029	0.21249552071094513
chr2L	92067	0.22525585815310478
chr2L	92107	0.22560139372944832
chr2L	92166	0.19205032661557198
chr2L	92207	0.20252950489521027
chr2L	92243	0.20102103054523468
chr2L	92277	0.1442971359938383
chr2L	92328	0.05783155560493469
chr2L	92365	0.0630231499671936
chr2L	92425	0.020284414291381836
chr2L	92463	0.028359368443489075
chr2L	92501	-7.93159008026123E-4
chr2L	92552	-0.007952690124511719
chr2L	92589	-0.023332983255386353
chr2L	92621	-0.041875049471855164
chr2L	92658	-0.04158330289646983
chr2L	92690	-0.09296074509620667
chr2L	92718	-0.0964387059211731
chr2L	92779	-0.16214189305901527
chr2L	92819	-0.1778514995239675
chr2L	92858	-0.15626642480492592
chr2L	92892	-0.17452787421643734
chr2L	92926	-0.166193388402462
chr2L	92965	-0.16463132505305111
chr2L	92990	-0.17693709954619408
chr2L	93072	-0.1678534746170044
chr2L	93112	-0.14944248087704182
chr2L	93147	-0.13617219030857086
chr2L	93183	-0.1287325881421566
chr2L	93216	-0.12117230892181396
chr2L	93248	-0.10911697149276733
chr2L	93279	-0.11827675625681877
chr2L	93315	-0.1413949429988861
chr2L	93344	-0.178522992413491
chr2L	93377	-0.17684724926948547
chr2L	93416	-0.2227321774698794
chr2L	93472	-0.20959308929741383
chr2L	93507	-0.22841809689998627
chr2L	93546	-0.2684352621436119
chr2L	93587	-0.3028206005692482
chr2L	93626	-0.32439470663666725
chr2L	93730	-0.3254423262551427
chr2L	93768	-0.34980963729321957
chr2L	93803	-0.35231541842222214
chr2L	93840	-0.3491740897297859
chr2L	93876	-0.35910873115062714
chr2L	93907	-0.391591340303421
chr2L	93937	-0.38815020117908716
chr2L	93970	-0.4082326143980026
chr2L	94004	-0.40661531686782837
chr2L	94037	-0.38683608174324036
chr2L	94074	-0.35603277012705803
chr2L	94110	-0.36124908179044724
chr2L	94161	-0.355293869972229
chr2L	94247	-0.37134627997875214
chr2L	94357	-0.3769494630396366
chr2L	94392	-0.3891755724325776
chr2L	94427	-0.397176805883646
chr2L	94462	-0.37072551250457764
chr2L	94501	-0.3540566870942712
chr2L	94537	-0.34653033316135406
chr2L	94571	-0.3593354895710945
chr2L	94602	-0.3228204036131501
chr2L	94660	-0.3716554790735245
chr2L	94689	-0.35653432458639145
chr2L	94727	-0.32641192711889744
chr2L	94754	-0.3282654359936714
chr2L	94825	-0.28979161847382784
chr2L	94897	-0.28948569018393755
chr2L	95006	-0.2899504825472832
chr2L	95043	-0.2607547491788864
chr2L	95080	-0.21320413798093796
chr2L	95115	-0.21715125441551208
chr2L	95153	-0.224618187174201
chr2L	95188	-0.20474844425916672
chr2L	95224	-0.2129836082458496
chr2L	95260	-0.18628756701946259
chr2L	95319	-0.1781339030712843
chr2L	95375	-0.1357513964176178
chr2L	95409	-0.1488593965768814
chr2L	95447	-0.16882652044296265
chr2L	95483	-0.1313471719622612
chr2L	95519	-0.13251899182796478
chr2L	95549	-0.13291453989222646
chr2L	95585	-0.13384637236595154
chr2L	95621	-0.10162574052810669
chr2L	95654	-0.08907698094844818
chr2L	95693	-0.09021416306495667
chr2L	95730	-0.039790719747543335
chr2L	95766	-0.08584591001272202
chr2L	95803	-0.09498760104179382
chr2L	95839	-0.09418765362352133
chr2L	95876	-0.13040950149297714
chr2L	95910	-0.12131523340940475
chr2L	95942	-0.14430132042616606
chr2L	95992	-0.1556559861637652
chr2L	96027	-0.1691559012979269
chr2L	96067	-0.16904864087700844
chr2L	96103	-0.19205600209534168
chr2L	96138	-0.17697441950440407
chr2L	96174	-0.2124573765322566
chr2L	96207	-0.2055087611079216
chr2L	96241	-0.2124573765322566
chr2L	96279	-0.18052542489022017
chr2L	96314	-0.19722789153456688
chr2L	96356	-0.2046679682098329
chr2L	96393	-0.17152114864438772
chr2L	96427	-0.18152953684329987
chr2L	96464	-0.15645973943173885
chr2L	96500	-0.12405518814921379
chr2L	96536	-0.10692858789116144
chr2L	96568	-0.07812621863558888
chr2L	96640	-0.053623477928340435
chr2L	96687	-0.03335144557058811
chr2L	96723	-0.025583185255527496
chr2L	96757	-0.015593379735946655
chr2L	96797	0.02372179552912712
chr2L	96831	0.06045365706086159
chr2L	96864	0.0494292676448822
chr2L	96901	0.059654295444488525
chr2L	96939	0.08899740129709244
chr2L	96974	0.08577379584312439
chr2L	97015	0.11227703094482422
chr2L	97050	0.09205245971679688
chr2L	97097	0.04022544715553522
chr2L	97133	0.0033077653497457504
chr2L	97168	-0.0010316255502402782
chr2L	97204	0.012488587759435177
chr2L	97277	-0.07268772833049297
chr2L	97313	-0.12728104181587696
chr2L	97347	-0.12916162610054016
chr2L	97382	-0.13118623569607735
chr2L	97418	-0.13296378031373024
chr2L	97454	-0.15439239144325256
chr2L	97488	-0.1652024406939745
chr2L	97521	-0.2186848446726799
chr2L	97560	-0.20281115919351578
chr2L	97594	-0.17348694428801537
chr2L	97630	-0.19887110404670238
chr2L	97665	-0.2258866187185049
chr2L	97698	-0.25027800421230495
chr2L	97730	-0.25588946556672454
chr2L	97760	-0.20412163715809584
chr2L	97796	-0.16740678250789642
chr2L	97831	-0.1410924382507801
chr2L	97866	-0.15047465451061726
chr2L	97904	-0.15616137720644474
chr2L	97939	-0.10142742097377777
chr2L	97977	-0.06291848048567772
chr2L	98011	-0.015257731080055237
chr2L	98046	-0.018012985587120056
chr2L	98084	0.007995184510946274
chr2L	98115	0.024665778502821922
chr2L	98142	0.022274859249591827
chr2L	98178	-7.876618765294552E-4
chr2L	98216	0.025233857799321413
chr2L	98248	0.035002354765310884
chr2L	98284	0.01708625821629539
chr2L	98317	1.3452768325805664E-4
chr2L	98351	0.032083045691251755
chr2L	98383	0.03581375628709793
chr2L	98418	0.04951448552310467
chr2L	98455	0.0019603148102760315
chr2L	98490	-3.7401169538497925E-4
chr2L	98526	0.0024548694491386414
chr2L	98558	-0.004587851464748383
chr2L	98594	-0.011409521102905273
chr2L	98634	-0.010041117668151855
chr2L	98672	-0.05465995520353317
chr2L	98705	-0.08409890811890364
chr2L	98741	-0.10509116912726313
chr2L	98777	-0.13331175781786442
chr2L	98827	-0.14751869440078735
chr2L	98862	-0.1387595795094967
chr2L	98902	-0.12517285719513893
chr2L	98938	-0.14963503926992416
chr2L	98973	-0.13549919053912163
chr2L	99013	-0.10940060741268098
chr2L	99048	-0.10973746329545975
chr2L	99081	-0.11536592245101929
chr2L	99116	-0.08223113417625427
chr2L	99152	-0.07404321432113647
chr2L	99187	-0.11253990232944489
chr2L	99219	-0.08182956650853157
chr2L	99256	-0.08925277722300962
chr2L	99295	-0.08723783493041992
chr2L	99331	-0.08469001203775406
chr2L	99364	-0.06966256350278854
chr2L	99395	-0.045872104819864035
chr2L	99435	-0.04879137175157666
chr2L	99475	-0.03210841119289398
chr2L	99511	-0.035312757128849626
chr2L	99551	-0.029172852635383606
chr2L	99590	-0.0017114654183387756
chr2L	99630	0.01181069016456604
chr2L	99668	-0.009953625500202179
chr2L	99703	0.01556253433227539
chr2L	99741	-0.03584033250808716
chr2L	99778	-0.00389118492603302
chr2L	99812	-0.019450301304459572
chr2L	99848	-0.0496109277009964
chr2L	99885	-0.018647804856300354
chr2L	99922	-0.03489591181278229
chr2L	99960	-0.007099837064743042
chr2L	99993	-0.017519306391477585
chr2L	100025	-0.03336113691329956
chr2L	100055	0.01062195748090744
chr2L	100097	-0.006670534610748291
chr2L	100137	0.021744728088378906
chr2L	100176	0.010141111444681883
chr2L	100209	-0.027230488136410713
[truncated: 998,000+ more rows]
