# Supplementary material for: Stability and Dynamics of Polycomb Target Sites in Drosophila Development
Source: PLoS Genet. 2008 Sep 5;4(9):e1000178. doi: 10.1371/journal.pgen.1000178 (PMC2525605; doi:10.1371/journal.pgen.1000178)
Supplement: Dataset S5 — Pho T3 imaginal disc binding profile. Windowed enrichment ratios (log2Ratios) for Pho ChIP on T3 disc chromatin. (34.23 MB ZIP) [file pgen.1000178.s014.zip]

Archive with 1 entries (1 files):
- Pho_disk_pseudo.resLgRto.sgr
