# Supplementary material for: Stability and Dynamics of Polycomb Target Sites in Drosophila Development
Source: PLoS Genet. 2008 Sep 5;4(9):e1000178. doi: 10.1371/journal.pgen.1000178 (PMC2525605; doi:10.1371/journal.pgen.1000178)
Supplement: Dataset S5 — Pho T3 imaginal disc binding profile. Windowed enrichment ratios (log2Ratios) for Pho ChIP on T3 disc chromatin. (34.23 MB ZIP) [file pgen.1000178.s014.zip › Pho_disk_pseudo.resLgRto.sgr]

chr2L	5522	2.1805140376091003
chr2L	5728	1.9380782842636108
chr2L	5783	1.7321189967915416
chr2L	5818	1.4844588041305542
chr2L	5855	1.1265742480754852
chr2L	6058	0.5696417987346649
chr2L	6095	0.4903721958398819
chr2L	6130	0.3787083029747009
chr2L	6172	0.25443755090236664
chr2L	6363	0.26527993753552437
chr2L	6399	0.32769964449107647
chr2L	6439	0.3798365257680416
chr2L	6468	0.44564784318208694
chr2L	6524	0.401246290653944
chr2L	6566	0.3912433385848999
chr2L	6601	0.3708889037370682
chr2L	6695	0.37286543659865856
chr2L	6757	0.4115860238671303
chr2L	6791	0.36842744052410126
chr2L	6830	0.339114174246788
chr2L	6872	0.3697567768394947
chr2L	6926	0.2515407451428473
chr2L	6982	0.18333666771650314
chr2L	7023	0.13786864280700684
chr2L	7063	0.0807873047888279
chr2L	7098	-0.01051686704158783
chr2L	7126	-0.1072860062122345
chr2L	7161	-0.1360680777579546
chr2L	7195	-0.14939019083976746
chr2L	7232	-0.16031705029308796
chr2L	7265	-0.12808018922805786
chr2L	7317	-0.07315488159656525
chr2L	7354	-0.09064562153071165
chr2L	7416	-0.03695685230195522
chr2L	7491	0.024189293384552002
chr2L	7525	0.04343840479850769
chr2L	7567	0.05520904064178467
chr2L	7639	0.2020028680562973
chr2L	7679	0.2253267401829362
chr2L	7719	0.23532986640930176
chr2L	7755	0.28786295652389526
chr2L	7785	0.33401043713092804
chr2L	7820	0.4109324770979583
chr2L	7855	0.39781680703163147
chr2L	7894	0.4186670333147049
chr2L	7927	0.39771366491913795
chr2L	7961	0.34534838795661926
chr2L	8000	0.336978848092258
chr2L	8036	0.2907738834619522
chr2L	8074	0.2714305967092514
chr2L	8131	0.3065525218844414
chr2L	8181	0.24424853920936584
chr2L	8240	0.24662590213119984
chr2L	8276	0.20027753431349993
chr2L	8309	0.17273332737386227
chr2L	8369	0.16673552989959717
chr2L	8410	0.1818938571959734
chr2L	8443	0.16042838245630264
chr2L	8475	0.13791486993432045
chr2L	8510	0.13568370044231415
chr2L	8546	0.1464664302766323
chr2L	8584	0.1797817163169384
chr2L	8615	0.1669973060488701
chr2L	8653	0.24540483579039574
chr2L	8689	0.21604178845882416
chr2L	8726	0.26851552724838257
chr2L	8759	0.2763075642287731
chr2L	8795	0.30591222643852234
chr2L	8831	0.28190186619758606
chr2L	8867	0.3336137533187866
chr2L	8908	0.31288109719753265
chr2L	8944	0.340813972055912
chr2L	8976	0.40992479026317596
chr2L	9076	0.42923955619335175
chr2L	9114	0.39701084792613983
chr2L	9161	0.43095673620700836
chr2L	9197	0.3787045255303383
chr2L	9252	0.30499428510665894
chr2L	9318	0.19088080525398254
chr2L	9354	0.1334310621023178
chr2L	9382	0.17255984246730804
chr2L	9705	-0.06270919134840369
chr2L	9748	-0.13468826096504927
chr2L	9807	-0.1848130787257105
chr2L	9843	-0.23153724148869514
chr2L	9884	-0.275822252035141
chr2L	9917	-0.2818518728017807
chr2L	9951	-0.28674621880054474
chr2L	9984	-0.27718598768115044
chr2L	10022	-0.1983090490102768
chr2L	10340	-0.26078079640865326
chr2L	10369	-0.2908421829342842
chr2L	10414	-0.27704697847366333
chr2L	10454	-0.24994928296655416
chr2L	10488	-0.25822268426418304
chr2L	10547	-0.2964380756020546
chr2L	10582	-0.28861397691071033
chr2L	10640	-0.25117717683315277
chr2L	10687	-0.23854451440274715
chr2L	10765	-0.2515808045864105
chr2L	10839	-0.2551259398460388
chr2L	10874	-0.23248745501041412
chr2L	10909	-0.22537925839424133
chr2L	10945	-0.2246449589729309
chr2L	10981	-0.26195215433835983
chr2L	11008	-0.2680598571896553
chr2L	11078	-0.20348115265369415
chr2L	11135	-0.21833038330078125
chr2L	11184	-0.27020105719566345
chr2L	11242	-0.2222379334270954
chr2L	11293	-0.2243461161851883
chr2L	11358	-0.23476608097553253
chr2L	11437	-0.18493683077394962
chr2L	11475	-0.17227409034967422
chr2L	11508	-0.14655732363462448
chr2L	11541	-0.1265268512070179
chr2L	11597	-0.11357540637254715
chr2L	11651	-0.09209263324737549
chr2L	11682	-0.06359928473830223
chr2L	11737	-0.015699125826358795
chr2L	11780	-0.09198725037276745
chr2L	11816	-0.08118234947323799
chr2L	11846	-0.05719836801290512
chr2L	11887	-0.030479907989501953
chr2L	11948	-0.027657441794872284
chr2L	11991	-0.008655071258544922
chr2L	12023	0.013171367347240448
chr2L	12057	0.04759041965007782
chr2L	12096	0.02213701605796814
chr2L	12134	0.02511020004749298
chr2L	12169	0.05283541977405548
chr2L	12203	0.0573502853512764
chr2L	12242	0.06876253336668015
chr2L	12278	0.046477966010570526
chr2L	12311	0.001583784818649292
chr2L	12343	0.023503731936216354
chr2L	12384	0.01754605770111084
chr2L	12438	0.03900294075720012
chr2L	12509	0.062247730791568756
chr2L	12544	0.09538226760923862
chr2L	12579	0.09843575581908226
chr2L	12616	0.10553779307520017
chr2L	12688	0.048897587694227695
chr2L	12743	0.03689506649971008
chr2L	12787	0.008245975594036281
chr2L	12830	0.025618523359298706
chr2L	12885	-0.03917786478996277
chr2L	12925	-0.05735252797603607
chr2L	12961	-0.0430784672498703
chr2L	12994	-0.01564788818359375
chr2L	13037	-0.008226096630096436
chr2L	13071	-0.06328944861888885
chr2L	13108	-0.05985119938850403
chr2L	13148	-0.11080664396286011
chr2L	13181	-0.08764392882585526
chr2L	13214	-0.06736251711845398
chr2L	13251	-0.09968279302120209
chr2L	13286	-0.11311078071594238
chr2L	13322	-0.11910322308540344
chr2L	13358	-0.10030557215213776
chr2L	13395	-0.04497114010155201
chr2L	13436	-0.10321105644106865
chr2L	13500	-0.07335230708122253
chr2L	13540	-0.07927946746349335
chr2L	13578	-0.07337916101096198
chr2L	13613	-4.761815071105957E-4
chr2L	13650	0.006197765469551086
chr2L	13691	-0.00760989636182785
chr2L	13735	0.057516132947057486
chr2L	13817	0.13148616254329681
chr2L	13870	0.13847034220816568
chr2L	13908	0.13349728286266327
chr2L	13941	0.10170140862464905
chr2L	13980	0.15459337830543518
chr2L	14015	0.16102478839457035
chr2L	14050	0.17366983741521835
chr2L	14085	0.13168099522590637
chr2L	14123	0.18402431905269623
chr2L	14160	0.24391654133796692
chr2L	14197	0.2295159175992012
chr2L	14236	0.1920696459710598
chr2L	14275	0.1821119636297226
chr2L	14309	0.1453937217593193
chr2L	14344	0.16486482322216034
chr2L	14379	0.1939527913928032
chr2L	14406	0.19827095791697502
chr2L	14449	0.11988777294754982
chr2L	14484	0.05558766424655914
chr2L	14523	0.0531710684299469
chr2L	14556	0.09871700406074524
chr2L	14595	0.07636690139770508
chr2L	14639	0.15228712558746338
chr2L	14673	0.16515683755278587
chr2L	14709	0.19925424456596375
chr2L	14745	0.19039013236761093
chr2L	14778	0.2488098293542862
chr2L	14813	0.1836840808391571
chr2L	14850	0.15422019362449646
chr2L	14896	0.1951755741611123
chr2L	14935	0.21907364577054977
chr2L	14969	0.21284282207489014
chr2L	15007	0.19202014431357384
chr2L	15044	0.1516023874282837
chr2L	15118	0.07243731617927551
chr2L	15175	0.18943218886852264
chr2L	15205	0.18236851692199707
chr2L	15262	0.1661350093781948
chr2L	15301	0.18707961961627007
chr2L	15337	0.14099866524338722
chr2L	15373	0.08516431227326393
chr2L	15413	0.06660924106836319
chr2L	15444	0.017583093489520252
chr2L	15504	0.008591696619987488
chr2L	15566	-0.058711109682917595
chr2L	15634	-0.10740236006677151
chr2L	15671	-0.0613517239689827
chr2L	15708	-0.11374011263251305
chr2L	15745	-0.10307952761650085
chr2L	15785	-0.1335580311715603
chr2L	15831	-0.1310361921787262
chr2L	15866	-0.2108730673789978
chr2L	15996	-0.27323317900300026
chr2L	16032	-0.263865627348423
chr2L	16159	-0.24309951439499855
chr2L	16297	-0.23022300004959106
chr2L	16332	-0.24274234101176262
chr2L	16660	-0.22738242894411087
chr2L	16697	-0.29565154016017914
chr2L	16776	-0.28749968111515045
chr2L	16824	-0.25927779264748096
chr2L	16907	-0.2953799366950989
chr2L	16983	-0.2764516547322273
chr2L	17152	-0.31922194734215736
chr2L	17241	-0.31462935358285904
chr2L	17523	-0.3700590990483761
chr2L	18095	-0.098560381680727
chr2L	18670	-0.15143076330423355
chr2L	18949	-0.09662967687472701
chr2L	19110	-0.13111676275730133
chr2L	19164	-0.14528769254684448
chr2L	19370	-0.17532917112112045
chr2L	19408	-0.26128530502319336
chr2L	19492	-0.26982787251472473
chr2L	19526	-0.2883298955857754
chr2L	19608	-0.3830689266324043
chr2L	19636	-0.3524719253182411
chr2L	19723	-0.36028559878468513
chr2L	19965	-0.3077247142791748
chr2L	20062	-0.3275945633649826
chr2L	20334	-0.15344020910561085
chr2L	20905	0.22234844416379929
chr2L	21467	0.006379242986440659
chr2L	21764	-0.08653154969215393
chr2L	21947	-0.06808802485466003
chr2L	22015	-0.05826602876186371
chr2L	22055	-0.042377203702926636
chr2L	22093	-0.02976299822330475
chr2L	22124	-0.024257957935333252
chr2L	22155	-0.10363628808408976
chr2L	22195	-0.0765826478600502
chr2L	22231	-0.061376811005175114
chr2L	22275	-0.042641641572117805
chr2L	22324	-0.14100341498851776
chr2L	22378	-0.14920379221439362
chr2L	22437	-0.08982913941144943
chr2L	22473	-0.11045283265411854
chr2L	22504	-0.09696837421506643
chr2L	22544	-0.12311693327501416
chr2L	22616	-0.09179363399744034
chr2L	22650	-0.12865498289465904
chr2L	22685	-0.10949577391147614
chr2L	22719	-0.08355669118463993
chr2L	22755	-0.08201093599200249
chr2L	22788	-0.06644241139292717
chr2L	22823	0.005387675017118454
chr2L	22859	0.018876496702432632
chr2L	22934	0.06747360527515411
chr2L	22983	0.13612041994929314
chr2L	23021	0.18872037529945374
chr2L	23061	0.20128898322582245
chr2L	23096	0.20602264255285263
chr2L	23133	0.20149581134319305
chr2L	23165	0.21584583073854446
chr2L	23203	0.22269665449857712
chr2L	23262	0.20695026591420174
chr2L	23288	0.2474795188754797
chr2L	23324	0.21810844540596008
chr2L	23360	0.29484525322914124
chr2L	23411	0.3021991662681103
chr2L	23445	0.2987876469269395
chr2L	23481	0.23608385771512985
chr2L	23517	0.1528051346540451
chr2L	23553	0.12995615601539612
chr2L	23593	0.1207505613565445
chr2L	23628	0.14111411571502686
chr2L	23665	0.12581028044223785
chr2L	23704	0.05185653269290924
chr2L	23739	0.013843178749084473
chr2L	23775	-0.020840540528297424
chr2L	23810	-0.02443704754114151
chr2L	23846	-0.0524425134062767
chr2L	23881	-0.1008562296628952
chr2L	24178	-0.2311214879155159
chr2L	24212	-0.24291594699025154
chr2L	24249	-0.21321510709822178
chr2L	24285	-0.19888843037188053
chr2L	24346	-0.35419975221157074
chr2L	24386	-0.2783089578151703
chr2L	24422	-0.29367728531360626
chr2L	24456	-0.22563068568706512
chr2L	24494	-0.2854703366756439
chr2L	24534	-0.29048413038253784
chr2L	24853	-0.16500664316117764
chr2L	24905	-0.11496257409453392
chr2L	24941	-0.11246292293071747
chr2L	25001	-0.11737990379333496
chr2L	25043	-0.09671171009540558
chr2L	25104	-0.07686693966388702
chr2L	25143	-0.14944976568222046
chr2L	25200	-0.11255045235157013
chr2L	25257	-0.1200995221734047
chr2L	25303	-0.09546816349029541
chr2L	25343	-0.1430466043530032
chr2L	25372	-0.14794617891311646
chr2L	25409	-0.14795055240392685
chr2L	25445	-0.184842087328434
chr2L	25524	-0.16562116146087646
chr2L	25565	-0.16214913129806519
chr2L	25599	-0.19428299739956856
chr2L	25635	-0.20236407592892647
chr2L	25668	-0.15811840444803238
chr2L	25704	-0.1715666949748993
chr2L	25764	-0.21675585210323334
chr2L	25801	-0.24296174198389053
chr2L	25858	-0.23220927268266678
chr2L	25916	-0.26246796548366547
chr2L	25952	-0.25686874985694885
chr2L	26004	-0.34875137358903885
chr2L	26035	-0.3030029535293579
chr2L	26072	-0.3315069694072008
chr2L	26109	-0.28843963891267776
chr2L	26188	-0.22186260484158993
chr2L	26227	-0.19841844029724598
chr2L	26261	-0.19338106364011765
chr2L	26297	-0.21022269129753113
chr2L	26332	-0.18402700126171112
chr2L	26363	-0.20207447931170464
chr2L	26401	-0.16834549605846405
chr2L	26433	-0.09252781048417091
chr2L	26469	-0.059883520007133484
chr2L	26508	-0.041975632309913635
chr2L	26546	-0.05845634639263153
chr2L	26581	-0.05488603003323078
chr2L	26616	0.015674471855163574
chr2L	26666	-0.021024271845817566
chr2L	26705	-0.002467844635248184
chr2L	26740	-0.0160625372081995
chr2L	26780	0.004479683935642242
chr2L	26817	0.0031805112957954407
chr2L	26876	0.0015296500641852617
chr2L	26911	0.014776632189750671
chr2L	26947	-0.013977915048599243
chr2L	26986	0.020300280302762985
chr2L	27021	0.064887385815382
chr2L	27059	0.06849183142185211
chr2L	27096	0.04364601522684097
chr2L	27135	0.009557336568832397
chr2L	27171	-0.014911055564880371
chr2L	27206	-0.02188679575920105
chr2L	27242	0.021973714232444763
chr2L	27297	-0.00979924201965332
chr2L	27330	0.017643779516220093
chr2L	27369	0.045583583414554596
chr2L	27404	0.04771935194730759
chr2L	27445	0.08925919234752655
chr2L	27480	0.16246530413627625
chr2L	27521	0.11152050085365772
chr2L	27556	0.07504092250019312
chr2L	27592	0.08586511015892029
chr2L	27629	0.09676572866737843
chr2L	27671	0.09017565101385117
chr2L	27726	0.08974961191415787
chr2L	27764	0.04792853910475969
chr2L	27802	0.0380941666662693
chr2L	27837	0.06687053292989731
chr2L	27870	0.1000588983297348
chr2L	27908	0.06846877932548523
chr2L	27954	0.0666179433465004
chr2L	27984	0.11497696489095688
chr2L	28023	0.143465343862772
chr2L	28057	0.16777442395687103
chr2L	28110	0.19637287221848965
chr2L	28145	0.23654518462717533
chr2L	28178	0.20928472140803933
chr2L	28212	0.22974106762558222
chr2L	28248	0.2583150267601013
chr2L	28310	0.25489696487784386
chr2L	28349	0.24369649589061737
chr2L	28386	0.25072604417800903
chr2L	28424	0.26736505050212145
chr2L	28460	0.26858747005462646
chr2L	28494	0.3050486743450165
chr2L	28530	0.2894795835018158
chr2L	28566	0.2880539745092392
chr2L	28621	0.3686331808567047
chr2L	28669	0.34547352604568005
chr2L	28718	0.3544292878359556
chr2L	28769	0.3067048564553261
chr2L	28805	0.23280931264162064
chr2L	28842	0.16625098884105682
chr2L	28877	0.11810877919197083
chr2L	28912	0.08680632710456848
chr2L	28956	0.03654076159000397
chr2L	29003	0.031015262007713318
chr2L	29036	0.024956010282039642
chr2L	29070	-0.02160762995481491
chr2L	29108	-0.0627579391002655
chr2L	29144	-0.07027287781238556
chr2L	29179	-0.12054313719272614
chr2L	29217	-0.13258765637874603
chr2L	29256	-0.19015509448945522
chr2L	29291	-0.2277187556028366
chr2L	29347	-0.2854399271309376
chr2L	29383	-0.35289764404296875
chr2L	29429	-0.4162283893674612
chr2L	29464	-0.4155680537223816
chr2L	29503	-0.3984622210264206
chr2L	29539	-0.42390500009059906
chr2L	29575	-0.43152883648872375
chr2L	29613	-0.4441221207380295
chr2L	29659	-0.4183901846408844
chr2L	29692	-0.41213296353816986
chr2L	29722	-0.37981582060456276
chr2L	29764	-0.4013046380132437
chr2L	29799	-0.4230499118566513
chr2L	29838	-0.40195845905691385
chr2L	29871	-0.40902113541960716
chr2L	29912	-0.3898297604173422
chr2L	29947	-0.38092105090618134
chr2L	29988	-0.3765345588326454
chr2L	30045	-0.36259367503225803
chr2L	30071	-0.2956225462257862
chr2L	30121	-0.23573541268706322
chr2L	30155	-0.1717883013188839
chr2L	30209	-0.11870767176151276
chr2L	30246	-0.07933137426152825
chr2L	30277	-0.02451247489079833
chr2L	30310	0.015281880740076303
chr2L	30344	0.015523549169301987
chr2L	30377	0.019100043922662735
chr2L	30422	0.02867052098736167
chr2L	30457	0.07649055495858192
chr2L	30496	0.1692047342658043
chr2L	30528	0.23163857776671648
chr2L	30565	0.30146268010139465
chr2L	30601	0.2754809260368347
chr2L	30634	0.33072817889478756
chr2L	30674	0.3689979538321495
chr2L	30705	0.37130614422494546
chr2L	30741	0.4110826123505831
chr2L	30777	0.41590631008148193
chr2L	30811	0.4477626048028469
chr2L	30849	0.46191468089818954
chr2L	30884	0.4318000487983227
chr2L	30913	0.40699029713869095
chr2L	30948	0.42789362743496895
chr2L	30995	0.4677589237689972
chr2L	31030	0.4654055032879114
chr2L	31086	0.44801565259695053
chr2L	31157	0.42204959876835346
chr2L	31195	0.333243515342474
chr2L	31252	0.2531261285766959
chr2L	31284	0.2883850187063217
chr2L	31333	0.28863379172980785
chr2L	31368	0.24272167310118675
chr2L	31408	0.2206333987414837
chr2L	31443	0.23506655544042587
chr2L	31480	0.24770905449986458
chr2L	31516	0.22139767184853554
chr2L	31557	0.21457526087760925
chr2L	31607	0.26082250103354454
chr2L	31660	0.30351945105940104
chr2L	31695	0.24562214128673077
chr2L	31748	0.28973010182380676
chr2L	31785	0.28090065717697144
chr2L	31819	0.2417289949953556
chr2L	31857	0.23932949034497142
chr2L	31896	0.28013554867357016
chr2L	31932	0.2687314748764038
chr2L	31964	0.276658084243536
chr2L	31996	0.3057951908558607
chr2L	32035	0.29165564477443695
chr2L	32074	0.3289460763335228
chr2L	32113	0.35690442472696304
chr2L	32151	0.28396496176719666
chr2L	32226	0.18822742626070976
chr2L	32265	0.1818336546421051
chr2L	32298	0.17728404700756073
chr2L	32334	0.10079818964004517
chr2L	32368	0.06358101218938828
chr2L	32407	0.09443485259544104
chr2L	32443	0.11178205162286758
chr2L	32478	0.08234435319900513
chr2L	32512	0.10187939554452896
chr2L	32548	0.1284986510872841
chr2L	32584	0.10709521174430847
chr2L	32627	0.10306528583168983
chr2L	32662	0.09685544110834599
chr2L	32697	0.05953649431467056
chr2L	32735	0.07045692205429077
chr2L	32774	0.020403709611855447
chr2L	32813	-0.012394551187753677
chr2L	32855	0.03985463082790375
chr2L	32888	0.045351266860961914
chr2L	32927	0.06835229694843292
chr2L	32964	0.07100719958543777
chr2L	33004	0.06744195520877838
chr2L	33033	0.10429362207651138
chr2L	33074	0.10616221278905869
chr2L	33109	0.10857352614402771
chr2L	33148	0.11329283565282822
chr2L	33176	0.12772580981254578
chr2L	33209	0.1025768555700779
chr2L	33245	0.09640255942940712
chr2L	33286	0.10201895236968994
chr2L	33319	0.1394629329442978
chr2L	33352	0.1710164025425911
chr2L	33385	0.2146802395582199
chr2L	33421	0.2127213552594185
chr2L	33458	0.2771778404712677
chr2L	33513	0.283780450001359
chr2L	33546	0.29832884669303894
chr2L	33582	0.35508906468749046
chr2L	33617	0.39896445721387863
chr2L	33654	0.41237400099635124
chr2L	33690	0.4336221609264612
chr2L	33729	0.48756238352507353
chr2L	33765	0.4692293480038643
chr2L	33804	0.4623415470123291
chr2L	33836	0.49454472213983536
chr2L	33868	0.49598683416843414
chr2L	33903	0.5103006362915039
chr2L	33939	0.4852349301800132
chr2L	33967	0.4959840960800648
chr2L	34015	0.4550848277285695
chr2L	34071	0.3708763550966978
chr2L	34110	0.35609295032918453
chr2L	34147	0.327256478369236
chr2L	34197	0.30460498481988907
chr2L	34235	0.23028013855218887
chr2L	34268	0.18874040246009827
chr2L	34297	0.11926053464412689
chr2L	34338	0.07603367790579796
chr2L	34374	0.005836457014083862
chr2L	34410	-0.04678000416606665
chr2L	34461	-0.018970493227243423
chr2L	34530	-0.026970358099788427
chr2L	34566	0.012938860803842545
chr2L	34601	0.053384190425276756
chr2L	34647	0.0628656093031168
chr2L	34681	0.04620673507452011
chr2L	34733	0.05992001201957464
chr2L	34774	0.07468573749065399
chr2L	34817	0.0934851597994566
chr2L	34853	0.11549399793148041
chr2L	34886	0.11029499024152756
chr2L	34925	0.11982744745910168
chr2L	34956	0.09304983913898468
chr2L	34993	0.09244919382035732
chr2L	35028	0.06064915657043457
chr2L	35087	0.09106325078755617
chr2L	35120	0.10201174020767212
chr2L	35164	0.09193493658676744
chr2L	35193	0.05773093178868294
chr2L	35231	0.06351292133331299
chr2L	35266	0.06626468896865845
chr2L	35297	0.07170167565345764
chr2L	35334	0.11411662120372057
chr2L	35364	0.15599384903907776
chr2L	35400	0.19413477182388306
chr2L	35440	0.15247845649719238
chr2L	35490	0.14769616350531578
chr2L	35544	0.07634758949279785
chr2L	35583	0.13051035813987255
chr2L	35617	0.13838655408471823
chr2L	35654	0.1390010491013527
chr2L	35689	0.18399706482887268
chr2L	35732	0.2509235441684723
chr2L	35768	0.28950606286525726
chr2L	35821	0.28498587757349014
chr2L	35855	0.3080372513504699
chr2L	35893	0.35883283615112305
chr2L	35926	0.34578636288642883
chr2L	35957	0.3767954148352146
chr2L	35992	0.332010256126523
chr2L	36029	0.31198833137750626
chr2L	36065	0.29539206624031067
chr2L	36102	0.3204089943319559
chr2L	36149	0.3275020197033882
chr2L	36209	0.3751612491905689
chr2L	36245	0.4066759664565325
chr2L	36278	0.4003155226819217
chr2L	36316	0.4308796785771847
chr2L	36352	0.4502536803483963
chr2L	36388	0.45277332328259945
chr2L	36427	0.4394605793058872
chr2L	36463	0.4066759664565325
chr2L	36523	0.44000382721424103
chr2L	36559	0.46502746641635895
chr2L	36592	0.47646908462047577
chr2L	36628	0.4691182095557451
chr2L	36662	0.429577661678195
chr2L	36719	0.4640396162867546
chr2L	36755	0.49264752864837646
chr2L	36795	0.4590512327849865
chr2L	36830	0.4828219711780548
chr2L	36869	0.4571932256221771
chr2L	36909	0.4240515008568764
chr2L	36944	0.3929299898445606
chr2L	36983	0.37880247831344604
chr2L	37022	0.37823518458753824
chr2L	37058	0.4205061346292496
chr2L	37094	0.4357014000415802
chr2L	37130	0.4490397348999977
chr2L	37160	0.48573541082441807
chr2L	37191	0.5104391500353813
chr2L	37226	0.5420263707637787
chr2L	37265	0.5049526542425156
chr2L	37321	0.5166322588920593
chr2L	37378	0.5073830932378769
chr2L	37411	0.4624073076993227
chr2L	37453	0.43948961794376373
chr2L	37482	0.4300890564918518
chr2L	37520	0.4253435432910919
chr2L	37561	0.4457787126302719
chr2L	37600	0.4512006565928459
chr2L	37651	0.41292786598205566
chr2L	37689	0.3942473344504833
chr2L	37728	0.39902205765247345
chr2L	37784	0.3475686563178897
chr2L	37815	0.3178522512316704
chr2L	37848	0.30637530609965324
chr2L	37882	0.30107153952121735
chr2L	37938	0.2544923578388989
chr2L	37976	0.23688929434865713
chr2L	38013	0.17739425040781498
chr2L	38052	0.14676019316539168
chr2L	38106	0.13520986586809158
chr2L	38139	0.12978518940508366
chr2L	38174	0.14149383455514908
chr2L	38211	0.14464819431304932
chr2L	38247	0.10216839611530304
chr2L	38284	0.10264222323894501
chr2L	38318	0.1167641133069992
chr2L	38356	0.09886584989726543
chr2L	38395	0.09506773948669434
chr2L	38440	0.04286700114607811
chr2L	38495	0.05457574129104614
chr2L	38529	0.04411020874977112
chr2L	38568	-0.02750951051712036
chr2L	38601	-0.05851718224585056
chr2L	38634	-0.011651463806629181
chr2L	38671	-0.002898162230849266
chr2L	38725	-0.017962127923965454
chr2L	38755	-0.022963963449001312
chr2L	38796	-0.038836076855659485
chr2L	38831	-0.08965814113616943
chr2L	38859	-0.14455615915358067
chr2L	38906	-0.16839146614074707
chr2L	38945	-0.1612493097782135
chr2L	38983	-0.19206896191462874
chr2L	39021	-0.19997094944119453
chr2L	39052	-0.1473376750946045
chr2L	39112	-0.10402870527468622
chr2L	39153	-0.10232352465391159
chr2L	39187	-0.10220815241336823
chr2L	39226	-0.08699452877044678
chr2L	39262	-0.02582905814051628
chr2L	39317	-0.028887063264846802
chr2L	39353	-0.02063245326280594
chr2L	39387	1.0192394256591797E-5
chr2L	39417	0.05766261927783489
chr2L	39456	0.12012514472007751
chr2L	39492	0.16154369711875916
chr2L	39574	0.19741059839725494
chr2L	39610	0.1964682638645172
chr2L	39653	0.17605849029496312
chr2L	39689	0.1939672827720642
chr2L	39731	0.14574627578258514
chr2L	39771	0.13784891366958618
chr2L	39807	0.10826757550239563
chr2L	39846	0.10518248379230499
chr2L	39885	0.07655870914459229
chr2L	39927	0.06873655319213867
chr2L	39966	0.06348010897636414
chr2L	39999	0.009625464677810669
chr2L	40050	-0.020313888788223267
chr2L	40108	-0.029488980770111084
chr2L	40164	-0.10993370041251183
chr2L	40195	-0.10035112500190735
chr2L	40238	-0.046413928270339966
chr2L	40274	-0.030181393027305603
chr2L	40319	-0.014391188975423574
chr2L	40353	-0.011767841875553131
chr2L	40384	-0.0345020592212677
chr2L	40421	0.015544414520263672
chr2L	40457	-0.004226773977279663
chr2L	40496	0.03846694529056549
chr2L	40536	0.048938426305539906
chr2L	40582	0.06146761029958725
chr2L	40616	0.04073621332645416
chr2L	40649	-0.013092577457427979
chr2L	40680	-0.007708539254963398
chr2L	40719	0.010638043284416199
chr2L	40759	0.015048511326313019
chr2L	40799	0.024654656648635864
chr2L	40836	0.04171089828014374
chr2L	40890	0.038627445697784424
chr2L	40932	0.024969875812530518
chr2L	40972	0.047617169097065926
chr2L	41007	0.04064394533634186
chr2L	41041	0.044005922973155975
chr2L	41075	0.04345531947910786
chr2L	41115	-0.014706462621688843
chr2L	41153	-0.009143456816673279
chr2L	41189	-0.023998543620109558
chr2L	41236	-0.042754411697387695
chr2L	41264	-0.08505689539015293
chr2L	41302	-0.1219220906496048
chr2L	41336	-0.1391209065914154
chr2L	41381	-0.12939515337347984
chr2L	41429	-0.14306248724460602
chr2L	41469	-0.15439945459365845
chr2L	41501	-0.19061513245105743
chr2L	41534	-0.15232735872268677
chr2L	41579	-0.18013997375965118
chr2L	41634	-0.18934978544712067
chr2L	41669	-0.19591421098448336
chr2L	41725	-0.20864605903625488
chr2L	41767	-0.1811906322836876
chr2L	41806	-0.1380527764558792
chr2L	41846	-0.12122693657875061
chr2L	41899	-0.09093446284532547
chr2L	41950	-0.012752681970596313
chr2L	41992	0.023930609226226807
chr2L	42031	0.056151509284973145
chr2L	42064	0.057450562715530396
chr2L	42101	0.05638247728347778
chr2L	42133	0.08333335816860199
chr2L	42164	0.07217813469469547
chr2L	42192	0.07023653946816921
chr2L	42231	0.07847009226679802
chr2L	42264	0.0676347017288208
chr2L	42299	0.09173580259084702
chr2L	42331	0.10888946056365967
chr2L	42371	0.048671990633010864
chr2L	42427	0.10056405607610941
chr2L	42461	0.11368047259747982
chr2L	42502	0.1621415764093399
chr2L	42531	0.1773659586906433
chr2L	42567	0.11603366443887353
chr2L	42603	0.08037079125642776
chr2L	42643	0.10205689258873463
chr2L	42684	0.12114054057747126
chr2L	42720	0.13833196461200714
chr2L	42763	0.12801969423890114
chr2L	42792	0.1293641347438097
chr2L	42834	0.1469363090582192
chr2L	42886	0.22761648893356323
chr2L	42917	0.19910503923892975
chr2L	42952	0.2246232209727168
chr2L	42980	0.2495582550764084
chr2L	43014	0.26832351833581924
chr2L	43053	0.2929917871952057
chr2L	43088	0.30220489483326674
chr2L	43119	0.24841411411762238
chr2L	43156	0.2640371173620224
chr2L	43184	0.20369938109070063
chr2L	43222	0.1657203733921051
chr2L	43259	0.22208590805530548
chr2L	43294	0.26409193873405457
chr2L	43351	0.2242487370967865
chr2L	43387	0.1971908789128065
chr2L	43423	0.22963622957468033
chr2L	43459	0.2940998002886772
chr2L	43501	0.32243602350354195
chr2L	43537	0.3182612285017967
chr2L	43569	0.27029515051981434
chr2L	43609	0.21333475410938263
chr2L	43660	0.23757213354110718
chr2L	43696	0.17925124429166317
chr2L	43734	0.17266041785478592
chr2L	43769	0.1461890209466219
chr2L	43810	0.12320390343666077
chr2L	43868	0.12164586782455444
chr2L	43906	0.1801605373620987
chr2L	43940	0.13699368946254253
chr2L	43981	0.07709916867315769
chr2L	44018	0.04609319567680359
chr2L	44054	0.0657762661576271
chr2L	44088	0.06776928529143333
chr2L	44122	0.04642444849014282
chr2L	44156	-0.053333938121795654
chr2L	44221	-0.10873130708932877
chr2L	44275	-0.10950184985995293
chr2L	44318	-0.08664559200406075
chr2L	44388	-0.10863653011620045
chr2L	44422	-0.11414603516459465
chr2L	44462	-0.11039410904049873
chr2L	44521	-0.10944715887308121
chr2L	44556	-0.10507174220401794
chr2L	44588	-0.11841872334480286
chr2L	44650	-0.10620128747541457
chr2L	44706	-0.11124312877655029
chr2L	44756	-0.07666511833667755
chr2L	44787	-0.0746459811925888
chr2L	44871	-0.0621054545044899
chr2L	44941	-0.02437802287749946
chr2L	44981	-0.017487912671640515
chr2L	45014	-0.016355253756046295
chr2L	45047	0.01779984775930643
chr2L	45083	0.06480072811245918
chr2L	45118	0.0761939026415348
chr2L	45155	0.1021541878581047
chr2L	45189	0.16669878363609314
chr2L	45238	0.16746081411838531
chr2L	45276	0.19570736587047577
chr2L	45313	0.2693929970264435
chr2L	45349	0.3374001458287239
chr2L	45385	0.3751432001590729
chr2L	45417	0.3837543660774827
chr2L	45453	0.4141319617629051
chr2L	45488	0.4972644932568073
chr2L	45524	0.5269275158643723
chr2L	45560	0.4941904544830322
chr2L	45592	0.4860055297613144
chr2L	45628	0.4677678942680359
chr2L	45662	0.4953879565000534
chr2L	45698	0.5041621625423431
chr2L	45744	0.4787507187575102
chr2L	45778	0.4410390257835388
chr2L	45813	0.415337071986869
chr2L	45851	0.4030209481716156
chr2L	45900	0.29510647803545
chr2L	45937	0.24587929248809814
chr2L	45972	0.1787162460386753
chr2L	46001	0.11132471263408661
chr2L	46044	0.01758521795272827
chr2L	46103	-0.031852712854743004
chr2L	46138	-0.10985293984413147
chr2L	46174	-0.16255207732319832
chr2L	46212	-0.1939688241109252
chr2L	46243	-0.2332524061203003
chr2L	46280	-0.2498474381864071
chr2L	46310	-0.20602712780237198
chr2L	46351	-0.19440704584121704
chr2L	46389	-0.22316782176494598
chr2L	46424	-0.22280316054821014
chr2L	46458	-0.2071994041907601
chr2L	46498	-0.14945099130272865
chr2L	46530	-0.1272340938448906
chr2L	46569	-0.07985726371407509
chr2L	46604	-0.0346803292632103
chr2L	46639	0.03983866795897484
chr2L	46715	0.10419225692749023
chr2L	46755	0.15320371091365814
chr2L	46789	0.19653218984603882
chr2L	46820	0.21133835054934025
chr2L	46862	0.30258472729474306
chr2L	46904	0.31034597754478455
chr2L	46943	0.36269381269812584
chr2L	47010	0.36031935829669237
chr2L	47043	0.3737170994281769
chr2L	47080	0.39566922187805176
chr2L	47111	0.3670862726867199
chr2L	47147	0.34673312306404114
chr2L	47177	0.3221840877085924
chr2L	52903	-0.027948088943958282
chr2L	52939	-0.03216493874788284
chr2L	52976	-0.058193743228912354
chr2L	53026	-0.07796518597751856
chr2L	53093	-0.07257111556828022
chr2L	53127	-0.08888372033834457
chr2L	53179	-0.10103562474250793
chr2L	53214	-0.08332351595163345
chr2L	53251	-0.10668681189417839
chr2L	53285	-0.12294203042984009
chr2L	53340	-0.06964820623397827
chr2L	53374	-0.039351269602775574
chr2L	53408	-0.057665825355798006
chr2L	53451	-0.10811174334958196
chr2L	53490	-0.15119494032114744
chr2L	53528	-0.14256646484136581
chr2L	53582	-0.14681947231292725
chr2L	53632	-0.16853134473785758
chr2L	53695	-0.15267715603113174
chr2L	53727	-0.15226304531097412
chr2L	53801	-0.15944663435220718
chr2L	53840	-0.10356011986732483
chr2L	53874	-0.05604347481857985
chr2L	53910	-0.039754271507263184
chr2L	53944	-0.01447741687297821
chr2L	53981	-0.013922274112701416
chr2L	54032	-0.06664390809601173
chr2L	54079	-0.09313765540719032
chr2L	54187	-0.07899050787091255
chr2L	54238	-0.1438251044601202
chr2L	54274	-0.15579859912395477
chr2L	54301	-0.17445889115333557
chr2L	54349	-0.12180424109101295
chr2L	54398	-0.023092545568943024
chr2L	54458	-0.010891348123550415
chr2L	54499	-0.006391763687133789
chr2L	54532	-0.05313444137573242
chr2L	54567	-0.08523826114833355
chr2L	54602	-0.09110120963305235
chr2L	54640	-0.047766685485839844
chr2L	54676	-0.0556117445230484
chr2L	54711	-0.03157833218574524
chr2L	54742	-0.010272273793816566
chr2L	54849	-0.04809996299445629
chr2L	54881	-0.03977782651782036
chr2L	54909	0.01415283977985382
chr2L	54947	0.07305117370560765
chr2L	54994	0.1243310421705246
chr2L	55033	0.10189154744148254
chr2L	55063	0.02895200252532959
chr2L	55115	0.01225201040506363
chr2L	55154	-0.003154359757900238
chr2L	55191	0.005336986854672432
chr2L	55226	-0.010970167815685272
chr2L	55300	-0.04497911408543587
chr2L	55353	-0.08564462512731552
chr2L	55389	-0.08563617616891861
chr2L	55429	-0.1211946839466691
chr2L	55470	-0.07923733443021774
chr2L	55507	-0.0895521342754364
chr2L	55541	-0.06905961036682129
chr2L	55572	-0.03168530762195587
chr2L	55608	-0.08114749193191528
chr2L	55643	-0.1258145272731781
chr2L	55678	-0.10021787509322166
chr2L	55715	-0.1080140471458435
chr2L	55753	-0.07606625556945801
chr2L	55785	-0.08798453211784363
chr2L	55821	-0.12262237071990967
chr2L	55858	-0.07563665509223938
chr2L	55894	-0.05408481881022453
chr2L	55932	-0.03478626906871796
chr2L	55968	-0.02014496922492981
chr2L	56002	-0.01247522234916687
chr2L	56037	0.027287036180496216
chr2L	56079	0.01344560831785202
chr2L	56114	0.039706528186798096
chr2L	56156	0.053498774766922
chr2L	56192	0.020762033760547638
chr2L	56227	0.03907007724046707
chr2L	56260	0.017272979021072388
chr2L	56298	0.023008842021226883
chr2L	56332	0.014226187020540237
chr2L	56363	-0.029322654008865356
chr2L	56420	-0.06881767138838768
chr2L	56477	-0.09509347751736641
chr2L	56511	-0.0922577977180481
chr2L	56549	-0.11931183934211731
chr2L	56596	-0.1160715352743864
chr2L	56631	-0.17079050932079554
chr2L	56688	-0.229422926902771
chr2L	56730	-0.25333309918642044
chr2L	56765	-0.2792367786169052
chr2L	56803	-0.28771350532770157
chr2L	56846	-0.3299613296985626
chr2L	56884	-0.3226172775030136
chr2L	56916	-0.3537178933620453
chr2L	56955	-0.36254873126745224
chr2L	56990	-0.3406266123056412
chr2L	57016	-0.3110479451715946
chr2L	57051	-0.29245609045028687
chr2L	57088	-0.26195888966321945
chr2L	57126	-0.24358534812927246
chr2L	57161	-0.24899078346788883
chr2L	57196	-0.24536408483982086
chr2L	57227	-0.23752888292074203
chr2L	57286	-0.29656438529491425
chr2L	57347	-0.20613127946853638
chr2L	57391	-0.1856592446565628
chr2L	57427	-0.17137083737179637
chr2L	57509	-0.15390905365347862
chr2L	57540	-0.14844770729541779
chr2L	57582	-0.1649023164063692
chr2L	57640	-0.17709613870829344
chr2L	57671	-0.15817449986934662
chr2L	57710	-0.17660248279571533
chr2L	57750	-0.2002738043665886
chr2L	57788	-0.22017373144626617
chr2L	57824	-0.2125852257013321
chr2L	57877	-0.20691778138279915
chr2L	57941	-0.1893141195178032
chr2L	57983	-0.11777108907699585
chr2L	58018	-0.1580921858549118
chr2L	58058	-0.14914729073643684
chr2L	58093	-0.12944815307855606
chr2L	58130	-0.12456627935171127
chr2L	58167	-0.07404081523418427
chr2L	58198	-0.12050411105155945
chr2L	58245	-0.15014871954917908
chr2L	58290	-0.1665465533733368
chr2L	58324	-0.15097899362444878
chr2L	58363	-0.19178740680217743
chr2L	58419	-0.22148559615015984
chr2L	58458	-0.18476631492376328
chr2L	58493	-0.16781162470579147
chr2L	58526	-0.14309128746390343
chr2L	58575	-0.115305095911026
chr2L	58612	-0.10337182879447937
chr2L	58650	-0.16107016801834106
chr2L	58685	-0.21887652575969696
chr2L	58722	-0.2038513459265232
chr2L	58756	-0.25315050408244133
chr2L	58827	-0.3109029531478882
chr2L	58865	-0.3599030300974846
chr2L	58904	-0.3245908170938492
chr2L	58942	-0.29600630700588226
chr2L	58977	-0.2733328342437744
chr2L	59016	-0.23839379101991653
chr2L	59051	-0.22206436842679977
chr2L	59084	-0.22497162222862244
chr2L	59117	-0.2498154640197754
chr2L	59150	-0.2813714072108269
chr2L	59180	-0.2583736814558506
chr2L	59225	-0.27792470902204514
chr2L	59285	-0.30660825222730637
chr2L	59319	-0.27853828854858875
chr2L	59348	-0.2856631241738796
chr2L	59388	-0.2970833331346512
chr2L	59422	-0.3475390961393714
chr2L	59459	-0.29608931858092546
chr2L	59495	-0.21457589417696
chr2L	59531	-0.19738458655774593
chr2L	59570	-0.16989956237375736
chr2L	59605	-0.1751641221344471
chr2L	59640	-0.1465095430612564
chr2L	59676	-0.09357060299953446
chr2L	59713	-0.0983434496447444
chr2L	59746	-0.06253388151526451
chr2L	59773	-0.03920798376202583
chr2L	59831	-0.003633260726928711
chr2L	59884	-0.040557269006967545
chr2L	60313	0.09059371054172516
chr2L	60477	-0.09228882472962141
chr2L	60514	-0.14413350820541382
chr2L	60547	-0.2954735681414604
chr2L	60975	-0.1614122837781906
chr2L	61134	-0.1312662661075592
chr2L	61171	-0.1353539265692234
chr2L	61206	-0.1527729807421565
chr2L	61241	-0.14055855385959148
chr2L	61269	-0.17130295000970364
chr2L	61309	-0.16794460453093052
chr2L	61344	-0.19611144345253706
chr2L	61385	-0.2032538610510528
chr2L	61426	-0.21089622098952532
chr2L	61455	-0.19783670688048005
chr2L	61499	-0.18778873980045319
chr2L	61539	-0.1554013304412365
chr2L	61573	-0.12105071358382702
chr2L	61605	-0.1554398275911808
chr2L	61635	-0.14254143461585045
chr2L	61672	-0.12721827439963818
chr2L	61708	-0.10969683341681957
chr2L	61763	-0.10423167701810598
chr2L	61795	-0.05057525634765625
chr2L	61836	-0.056723058223724365
chr2L	61874	-0.09593048319220543
chr2L	61905	-0.06523042684420943
chr2L	61973	-0.03653509356081486
chr2L	62011	-0.024795763194561005
chr2L	62043	-0.004079259932041168
chr2L	62082	-0.0024523213505744934
chr2L	62116	0.010964766144752502
chr2L	62154	0.03134572505950928
chr2L	62210	0.05894596327561885
chr2L	62244	0.01784522831439972
chr2L	62277	0.021875711274333298
chr2L	62328	0.06402336061000824
chr2L	62365	0.10349178314208984
chr2L	62426	0.05150556564331055
chr2L	62461	0.033698223531246185
chr2L	62502	-0.021969761583022773
chr2L	62543	0.0026627033948898315
chr2L	62594	0.07150161266326904
chr2L	62632	0.05191667750477791
chr2L	62673	0.08531594648957253
chr2L	62705	0.07551246881484985
chr2L	62738	0.028516680002212524
chr2L	62783	0.03701964020729065
chr2L	62833	0.07408780977129936
chr2L	62870	0.019064766354858875
chr2L	62904	9.197890758514404E-4
chr2L	62936	0.020686298608779907
chr2L	62970	-0.0024370960891246796
chr2L	63007	0.018925711512565613
chr2L	63063	-0.004840189591050148
chr2L	63120	-0.02761416882276535
chr2L	63160	-0.025886446237564087
chr2L	63248	-0.09230457805097103
chr2L	63282	-0.1624593436717987
chr2L	63321	-0.1554728550836444
chr2L	63358	-0.18964523077011108
chr2L	63397	-0.22452115267515182
chr2L	63439	-0.2037261752411723
chr2L	63493	-0.2060697227716446
chr2L	63530	-0.23204660788178444
chr2L	63560	-0.21372778713703156
chr2L	63595	-0.19227327406406403
chr2L	63662	-0.21109569817781448
chr2L	63695	-0.24128802493214607
chr2L	63731	-0.2563945781439543
chr2L	63772	-0.2497190609574318
chr2L	63812	-0.21370086073875427
chr2L	63870	-0.22991248918697238
chr2L	63907	-0.21333971619606018
chr2L	63940	-0.18318240344524384
chr2L	63972	-0.1919969543814659
chr2L	64638	-0.5424959063529968
chr2L	65277	-0.18322200141847134
chr2L	65304	-0.10833171010017395
chr2L	65378	-0.08757783845067024
chr2L	65416	-0.07933084852993488
chr2L	65449	-0.07702142372727394
chr2L	65492	-0.055116668343544006
chr2L	65540	-0.013998568058013916
chr2L	65590	-0.016854360699653625
chr2L	65623	-0.020931921899318695
chr2L	65657	-0.014297470450401306
chr2L	65710	-0.019574105739593506
chr2L	65748	-0.005652233958244324
chr2L	65781	-0.02169613540172577
chr2L	65826	-0.008207157254219055
chr2L	65866	-0.016783565282821655
chr2L	65904	-0.013774901628494263
chr2L	65940	-0.024138139095157385
chr2L	65989	-0.06271113874390721
chr2L	66026	-0.08086307160556316
chr2L	66063	-0.11395876109600067
chr2L	66098	-0.08969601802527905
chr2L	66160	-0.08442108985036612
chr2L	66196	-0.08806800469756126
chr2L	66231	-0.055263157933950424
chr2L	66258	-0.01074269413948059
chr2L	66289	0.00954347848892212
chr2L	66328	0.001976698637008667
chr2L	66363	0.05307915806770325
chr2L	66402	0.06625773012638092
chr2L	66435	0.09207871556282043
chr2L	66495	0.14801930263638496
chr2L	66534	0.1781565621495247
chr2L	66574	0.18613833747804165
chr2L	66613	0.26203976897522807
chr2L	66650	0.2779630124568939
chr2L	66705	0.3753735050559044
chr2L	66744	0.4516476169228554
chr2L	66782	0.42638640105724335
chr2L	66817	0.49343613162636757
chr2L	66861	0.460088811814785
chr2L	66900	0.44701327942311764
chr2L	66948	0.3476356491446495
chr2L	66999	0.34164913929998875
chr2L	67051	0.33668458461761475
chr2L	67088	0.304443325381726
chr2L	67137	0.3229533936828375
chr2L	67191	0.29415488988161087
chr2L	67235	0.24888204410672188
chr2L	67274	0.24691208777949214
chr2L	67310	0.18693537265062332
chr2L	67360	0.183141915127635
chr2L	67398	0.14107158035039902
chr2L	67429	0.07452529668807983
chr2L	67465	0.05017527565360069
chr2L	67504	0.03963105380535126
chr2L	67529	0.022403594106435776
chr2L	67571	0.0391318085603416
chr2L	67610	0.07138820341788232
chr2L	67648	0.06960456818342209
chr2L	67700	0.07965664565563202
chr2L	67735	0.07037147134542465
chr2L	67770	0.12272772192955017
chr2L	67801	0.12269411375746131
chr2L	67838	0.1367625817656517
chr2L	67900	0.19660034030675888
chr2L	67933	0.25950001552700996
chr2L	67986	0.28376647271215916
chr2L	68020	0.21499418281018734
chr2L	68059	0.2466333545744419
chr2L	68091	0.24707426130771637
chr2L	68126	0.29146526753902435
chr2L	68163	0.35244203358888626
chr2L	68196	0.331587553024292
chr2L	68234	0.3322187066078186
chr2L	68275	0.36656349524855614
chr2L	68313	0.3381311148405075
chr2L	68349	0.38578540086746216
chr2L	68381	0.36319755017757416
chr2L	68419	0.3581247925758362
chr2L	68456	0.34343916922807693
chr2L	68492	0.3203680068254471
chr2L	68526	0.2809351533651352
chr2L	68562	0.22745022922754288
chr2L	68593	0.20735356211662292
chr2L	68631	0.18472950160503387
chr2L	68684	0.2244752049446106
chr2L	68722	0.22334708832204342
chr2L	68759	0.21356762549839914
chr2L	68796	0.22706263326108456
chr2L	68847	0.19043496251106262
chr2L	68901	0.20418072119355202
chr2L	68937	0.228629719465971
chr2L	68971	0.1939004110172391
chr2L	69007	0.1559771520551294
chr2L	69039	0.1553478054702282
chr2L	69077	0.21628196723759174
chr2L	69114	0.21957684215158224
chr2L	69147	0.16727115539833903
chr2L	69181	0.2020507175475359
chr2L	69216	0.2310342090204358
chr2L	69253	0.24782700091600418
chr2L	69288	0.22304653748869896
chr2L	69322	0.19314751401543617
chr2L	69358	0.14684727974236012
chr2L	69414	0.16238273680210114
chr2L	69451	0.1331479549407959
chr2L	69492	0.15849505364894867
chr2L	69529	0.1354932188987732
chr2L	69561	0.12366189062595367
chr2L	69595	0.09935325384140015
chr2L	69630	0.09907753020524979
chr2L	69670	0.09437929932028055
chr2L	69707	0.13720349967479706
chr2L	69740	0.12226850353181362
chr2L	69776	0.094474196434021
chr2L	69810	0.13427184149622917
chr2L	69848	0.12008986994624138
chr2L	69882	0.12520699203014374
chr2L	69920	0.11996538937091827
chr2L	69956	0.13704751431941986
chr2L	69992	0.12627625465393066
chr2L	70025	0.16327882185578346
chr2L	70066	0.19221361726522446
chr2L	70102	0.24781557940877974
chr2L	70148	0.2798657976090908
chr2L	70183	0.2268807291984558
chr2L	70215	0.23147525638341904
chr2L	70250	0.2190934717655182
chr2L	70288	0.24769537895917892
chr2L	70331	0.2786455750465393
chr2L	70368	0.304375097155571
chr2L	70406	0.2902093529701233
chr2L	70439	0.326067429035902
chr2L	70479	0.2825060188770294
chr2L	70516	0.2174719199538231
chr2L	70553	0.2054804489016533
chr2L	70585	0.1466045156121254
chr2L	70624	0.10936626046895981
chr2L	70663	0.09191875532269478
chr2L	70722	0.03193289041519165
chr2L	70757	0.006654858589172363
chr2L	70814	-0.10167417861521244
chr2L	70848	-0.13772280141711235
chr2L	70882	-0.14262382686138153
chr2L	70916	-0.145328551530838
chr2L	70954	-0.13721013069152832
chr2L	71071	-0.26017842069268227
chr2L	71100	-0.2893846333026886
chr2L	71138	-0.3719576867297292
chr2L	71170	-0.37551206117495894
chr2L	71224	-0.412006214261055
chr2L	71297	-0.40351762622594833
chr2L	71335	-0.4082929231226444
chr2L	71376	-0.42255784571170807
chr2L	71416	-0.4035850539803505
chr2L	71450	-0.4060835987329483
chr2L	71515	-0.34510739892721176
chr2L	71586	-0.3487028507515788
chr2L	71622	-0.3686762861907482
chr2L	71728	-0.34756655246019363
chr2L	71761	-0.3456206601113081
chr2L	71798	-0.3398345112800598
chr2L	71847	-0.2742994874715805
chr2L	71883	-0.25277547538280487
chr2L	71927	-0.25906440429389477
chr2L	71961	-0.232720285654068
chr2L	71997	-0.2542684292420745
chr2L	72033	-0.26401866134256124
chr2L	72087	-0.26803500950336456
chr2L	72177	-0.26291787438094616
chr2L	72246	-0.23777269199490547
chr2L	72282	-0.24529578164219856
chr2L	72318	-0.24182257428765297
chr2L	72353	-0.24440859258174896
chr2L	72386	-0.31103650480508804
chr2L	72423	-0.3074065297842026
chr2L	72460	-0.2769411504268646
chr2L	72497	-0.26041798293590546
chr2L	72533	-0.28927651047706604
chr2L	72575	-0.24229899048805237
chr2L	72623	-0.1738480031490326
chr2L	72659	-0.16462454944849014
chr2L	72693	-0.11581377685070038
chr2L	72730	-0.1205567717552185
chr2L	72842	-0.08257394749671221
chr2L	72872	-0.09305031085386872
chr2L	72906	-0.07721553184092045
chr2L	72943	-0.1306356000714004
chr2L	72979	-0.10677936254069209
chr2L	73013	-0.0627480149269104
chr2L	73047	-0.048654358834028244
chr2L	73082	0.003148987889289856
chr2L	73118	0.0361075890250504
chr2L	73156	0.03384244744665921
chr2L	73191	0.07198146544396877
chr2L	73227	0.09645414724946022
chr2L	73262	0.08461946714669466
chr2L	73294	0.11006231792271137
chr2L	73324	0.1281168833374977
chr2L	73360	0.15514367306604981
chr2L	73395	0.1489170555723831
chr2L	73435	0.17461209278553724
chr2L	73510	0.151670316234231
chr2L	73541	0.14628681540489197
chr2L	73599	0.18263892084360123
chr2L	73636	0.17600272968411446
chr2L	73668	0.15374069474637508
chr2L	73700	0.13993045687675476
chr2L	73735	0.1139134019613266
chr2L	73770	0.08988989144563675
chr2L	73806	0.05239967629313469
chr2L	73843	0.05576545000076294
chr2L	73894	0.056706925854086876
chr2L	73929	0.04478723928332329
chr2L	73965	0.014755524694919586
chr2L	74016	-0.04786107689142227
chr2L	74050	-0.08687183260917664
chr2L	74088	-0.16822239756584167
chr2L	74148	-0.1651275330223143
chr2L	74172	-0.1577298177871853
chr2L	74208	-0.09867644309997559
chr2L	74246	-0.06895656883716583
chr2L	74281	-0.1019217036664486
chr2L	74316	-0.06371022015810013
chr2L	74354	-0.06948699802160263
chr2L	74385	-0.09947569668292999
chr2L	74426	-0.06338565237820148
chr2L	74461	-0.014647044241428375
chr2L	74494	0.014186331536620855
chr2L	74526	-0.03351103141903877
chr2L	74559	-0.09698987752199173
chr2L	74589	-0.06922394782304764
chr2L	74628	-0.06910888105630875
chr2L	74664	-0.07592470943927765
chr2L	74697	-0.08187855046708137
chr2L	74732	-0.11822765320539474
chr2L	74765	-0.07850064523518085
chr2L	74801	-0.07927610725164413
chr2L	74832	-0.08046577125787735
chr2L	74869	-0.09304369613528252
chr2L	74902	-0.10934451594948769
chr2L	74935	-0.13898638635873795
chr2L	74973	-0.14946752041578293
chr2L	75013	-0.162033564876765
chr2L	75046	-0.12531934317667037
chr2L	75089	-0.08836033381521702
chr2L	75125	-0.11495090648531914
chr2L	75156	-0.11452176794409752
chr2L	75188	-0.11897754669189453
chr2L	75223	-0.04705799650400877
chr2L	75275	-0.07306178659200668
chr2L	75313	-0.03531832993030548
chr2L	75360	-0.009068656712770462
chr2L	75410	0.07978804409503937
chr2L	75444	0.09412093460559845
chr2L	75485	0.151821531355381
chr2L	75535	0.19939246028661728
chr2L	75605	0.13661405816674232
chr2L	75642	0.1734011061489582
chr2L	75701	0.1939888671040535
chr2L	75741	0.15424774587154388
chr2L	75775	0.13996168971061707
chr2L	75824	0.11526217311620712
chr2L	75862	0.09399523958563805
chr2L	75895	0.09144120663404465
chr2L	75929	0.0414373055100441
chr2L	75970	0.02940637245774269
chr2L	76004	-0.0294715017080307
chr2L	76056	-0.036007583141326904
chr2L	76090	-0.07751529663801193
chr2L	76129	-0.09693725407123566
chr2L	76165	-0.1287546455860138
chr2L	76197	-0.13754240330308676
chr2L	76236	-0.1416369378566742
chr2L	76270	-0.09014682471752167
chr2L	76310	-0.04541283845901489
chr2L	76350	-0.037505388259887695
chr2L	76400	0.013094785623252392
chr2L	76454	-0.024743109941482544
chr2L	76487	-0.011892780661582947
chr2L	76520	0.0084877610206604
chr2L	76553	-0.02189667522907257
chr2L	76589	-0.0020329728722572327
chr2L	76644	0.04390754550695419
chr2L	76698	0.11557036638259888
chr2L	76739	0.12136179208755493
chr2L	76774	0.146513219922781
chr2L	76810	0.18319422751665115
chr2L	76848	0.16994422674179077
chr2L	76886	0.14506161212921143
chr2L	76923	0.1529952883720398
chr2L	76963	0.14158392418175936
chr2L	77016	0.11349168419837952
chr2L	77063	0.036130718886852264
chr2L	77098	0.030531805008649826
chr2L	77135	0.04669930040836334
chr2L	77168	0.09487635642290115
chr2L	77202	0.10381634160876274
chr2L	77237	0.1341015249490738
chr2L	77273	0.12116945162415504
chr2L	77311	0.09761378541588783
chr2L	77347	0.07750022411346436
chr2L	77388	0.057129960507154465
chr2L	77422	0.04805785231292248
chr2L	77456	0.01202838122844696
chr2L	77496	-0.0456310510635376
chr2L	77534	-0.02590986154973507
chr2L	77567	-0.018921002745628357
chr2L	77603	-0.05810927972197533
chr2L	77657	-0.09447905980050564
chr2L	77715	-0.11451225727796555
chr2L	77748	-0.0862622857093811
chr2L	77784	-0.08894693478941917
chr2L	77828	-0.03807703033089638
chr2L	77864	-0.06882546842098236
chr2L	77894	-0.09596426226198673
chr2L	77929	-0.09821521490812302
chr2L	77965	-0.11181890964508057
chr2L	78000	-0.11393754929304123
chr2L	78039	-0.12680853717029095
chr2L	78079	-0.14672677218914032
chr2L	78152	-0.18857048265635967
chr2L	78191	-0.14722806587815285
chr2L	78245	-0.1867213472723961
chr2L	78298	-0.18151662580203265
chr2L	78374	-0.15178589522838593
chr2L	78411	-0.12782131135463715
chr2L	78447	-0.1726633869111538
chr2L	78487	-0.14175958186388016
chr2L	78524	-0.19183584675192833
chr2L	78559	-0.2000448852777481
chr2L	78596	-0.18606868386268616
chr2L	78646	-0.1718270406126976
chr2L	78703	-0.17022494040429592
chr2L	78744	-0.179574903100729
chr2L	78784	-0.1504540853202343
chr2L	78815	-0.09469236433506012
chr2L	78856	-0.0770331621170044
chr2L	78897	-0.058685511350631714
chr2L	78938	-0.05070835433434695
chr2L	78969	-0.03899317979812622
chr2L	79010	-0.035378023982048035
chr2L	79046	-0.03934411704540253
chr2L	79083	-0.04904484748840332
chr2L	79136	-0.04280759021639824
chr2L	79177	-0.1018618606030941
chr2L	79227	-0.11713290214538574
chr2L	79286	-0.16351297311484814
chr2L	79326	-0.1854497268795967
chr2L	79363	-0.20141705428250134
chr2L	79399	-0.17290247231721878
chr2L	79434	-0.16022443026304245
chr2L	79486	-0.17665210738778114
chr2L	79549	-0.19626333564519882
chr2L	79607	-0.20907300524413586
chr2L	79641	-0.20516572147607803
chr2L	79672	-0.24930506944656372
chr2L	79742	-0.249579057097435
chr2L	79780	-0.2983882240951061
chr2L	79838	-0.2775993309915066
chr2L	79871	-0.2196587473154068
chr2L	79940	-0.14245297759771347
chr2L	79974	-0.10177959874272346
chr2L	80011	-0.11178125441074371
chr2L	80044	-0.08535002171993256
chr2L	80081	-0.11783099919557571
chr2L	80116	-0.13321718573570251
chr2L	80150	-0.1460357829928398
chr2L	80197	-0.14591947197914124
chr2L	80232	-0.15146183408796787
chr2L	80276	-0.14235206320881844
chr2L	80312	-0.13799233874306083
chr2L	80392	-0.13898063823580742
chr2L	80434	-0.14575678249821067
chr2L	80468	-0.14111844822764397
chr2L	80503	-0.12369033694267273
chr2L	80540	-0.15933897718787193
chr2L	80574	-0.17127946577966213
chr2L	80607	-0.18027381412684917
chr2L	80656	-0.19288617372512817
chr2L	80690	-0.20408203452825546
chr2L	80727	-0.19254040718078613
chr2L	80776	-0.1871923804283142
chr2L	80809	-0.17580292001366615
chr2L	80854	-0.16690611839294434
chr2L	80890	-0.1899281144142151
chr2L	80935	-0.19531047344207764
chr2L	80971	-0.18373771756887436
chr2L	81007	-0.19659560918807983
chr2L	81047	-0.16725651547312737
chr2L	81089	-0.16544486582279205
chr2L	81139	-0.21441965084522963
chr2L	81198	-0.1749047702178359
chr2L	81229	-0.20574980974197388
chr2L	81263	-0.22821631282567978
chr2L	81301	-0.2309204488992691
chr2L	81343	-0.26497624814510345
chr2L	81385	-0.27994947135448456
chr2L	81439	-0.3107101246714592
chr2L	81465	-0.3383193612098694
chr2L	81522	-0.34708065539598465
chr2L	81578	-0.298722580075264
chr2L	81632	-0.3374219536781311
chr2L	81707	-0.29801246523857117
chr2L	81745	-0.32247494161129
chr2L	81783	-0.339540995657444
chr2L	81813	-0.263357475399971
chr2L	81854	-0.25425006449222565
chr2L	81886	-0.22902386635541916
chr2L	81920	-0.14914580807089806
chr2L	81958	-0.10030397772789001
chr2L	81999	-0.11094281077384949
chr2L	82056	-0.10522419214248657
chr2L	82096	-0.0758286714553833
chr2L	82124	-0.09463813900947571
chr2L	82190	-0.0771586000919342
chr2L	82231	-0.0690903440117836
chr2L	82263	-0.07744044438004494
chr2L	82302	-0.08382810093462467
chr2L	82338	-0.05803683400154114
chr2L	82367	-0.11559994239360094
chr2L	82405	-0.138153575360775
chr2L	82446	-0.13766742683947086
chr2L	82483	-0.151613125577569
chr2L	82558	-0.13975226134061813
chr2L	82627	-0.23002679273486137
chr2L	82662	-0.2533859834074974
chr2L	82716	-0.22261393070220947
chr2L	82751	-0.2566811442375183
chr2L	82789	-0.29589729756116867
chr2L	82826	-0.2783764526247978
chr2L	82855	-0.29839401692152023
chr2L	82895	-0.3077879138290882
chr2L	82923	-0.2916453778743744
chr2L	82967	-0.308977335691452
chr2L	83002	-0.25964996218681335
chr2L	83032	-0.21638593077659607
chr2L	83069	-0.1479695737361908
chr2L	83114	-0.09862016886472702
chr2L	83147	-0.06841128878295422
chr2L	83187	-0.022418245673179626
chr2L	83222	-0.011043168604373932
chr2L	83261	-0.012443486601114273
chr2L	83296	0.03304401785135269
chr2L	83331	0.06544673815369606
chr2L	83376	0.10527371615171432
chr2L	83412	0.09972505271434784
chr2L	83452	0.16346346773207188
chr2L	83485	0.15146610885858536
chr2L	83518	0.21040494740009308
chr2L	83554	0.22078388184309006
chr2L	83586	0.25359341502189636
chr2L	83626	0.23446247726678848
chr2L	83662	0.270809605717659
chr2L	83700	0.25873398780822754
chr2L	83737	0.2519584074616432
chr2L	83776	0.22594884783029556
chr2L	83808	0.22282401472330093
chr2L	83840	0.1975715383887291
chr2L	83876	0.20347817987203598
chr2L	83919	0.23080704361200333
chr2L	83953	0.19758780300617218
chr2L	83989	0.14253618754446507
chr2L	84028	0.12251302599906921
chr2L	84073	0.1372528076171875
chr2L	84108	0.15043886005878448
chr2L	84144	0.07727790623903275
chr2L	84179	0.11198140308260918
chr2L	84210	0.03829020448029041
chr2L	84243	0.020033210515975952
chr2L	84280	0.008935011923313141
chr2L	84319	0.021385014057159424
chr2L	84359	-0.018285930156707764
chr2L	84394	-0.08317378163337708
chr2L	84430	-0.13454945385456085
chr2L	84472	-0.1452825628221035
chr2L	84506	-0.19008194655179977
chr2L	84537	-0.17475944757461548
chr2L	84576	-0.24614083766937256
chr2L	84613	-0.30751654505729675
chr2L	84647	-0.28965331614017487
chr2L	84681	-0.2675204665865749
chr2L	84724	-0.26192507147789
chr2L	84812	-0.29155896976590157
chr2L	84846	-0.29106850549578667
chr2L	84898	-0.2773239016532898
chr2L	84937	-0.24414941668510437
chr2L	84974	-0.21032344549894333
chr2L	85011	-0.21609165519475937
chr2L	85042	-0.18749358505010605
chr2L	85082	-0.14644333720207214
chr2L	85136	-0.14532358199357986
chr2L	85194	-0.13416491448879242
chr2L	85230	-0.12177211418747902
chr2L	85284	-0.12177412182791159
chr2L	85318	-0.09513704478740692
chr2L	85372	-0.11178113147616386
chr2L	85444	-0.11132001131772995
chr2L	85475	-0.140638860873878
chr2L	85510	-0.1550477221608162
chr2L	85550	-0.13043570518493652
chr2L	85594	-0.11287470161914825
chr2L	85627	-0.12229129672050476
chr2L	85668	-0.1857079528272152
chr2L	85743	-0.22676295042037964
chr2L	85780	-0.28915541246533394
chr2L	85846	-0.2905065342783928
chr2L	85883	-0.3052481859922409
chr2L	85920	-0.2838536202907562
chr2L	85954	-0.2927437573671341
chr2L	85986	-0.2581961452960968
chr2L	86025	-0.2907063663005829
chr2L	86063	-0.2640092074871063
chr2L	86114	-0.29783804528415203
chr2L	86167	-0.27995309233665466
chr2L	86201	-0.2767568379640579
chr2L	86256	-0.2318793386220932
chr2L	86289	-0.21992455050349236
chr2L	86328	-0.2409680411219597
chr2L	86371	-0.1847203504294157
chr2L	86408	-0.1904144398868084
chr2L	86443	-0.18732614908367395
chr2L	86479	-0.15380879677832127
chr2L	86507	-0.1837567687034607
chr2L	86546	-0.16711158654652536
chr2L	86577	-0.1672189198434353
chr2L	86619	-0.22888448368757963
chr2L	86650	-0.21263125073164701
chr2L	86687	-0.24642310664057732
chr2L	86723	-0.19582204706966877
chr2L	86772	-0.21161021292209625
chr2L	86827	-0.18120937794446945
chr2L	86861	-0.15546118095517159
chr2L	86894	-0.18183421343564987
chr2L	86929	-0.1885912176221609
chr2L	86959	-0.22011439129710197
chr2L	87021	-0.2558949664235115
chr2L	87059	-0.32434195280075073
chr2L	87100	-0.28394919633865356
chr2L	87135	-0.28924849070608616
chr2L	87172	-0.24338995665311813
chr2L	87211	-0.23583999276161194
chr2L	87240	-0.2500703036785126
chr2L	87279	-0.25575851649045944
chr2L	87316	-0.2500779330730438
chr2L	87353	-0.21320004016160965
chr2L	87389	-0.1740557998418808
chr2L	87426	-0.23661353439092636
chr2L	87463	-0.24148614704608917
chr2L	87517	-0.2672933107241988
chr2L	87552	-0.27165742963552475
chr2L	87590	-0.2619413093198091
chr2L	87622	-0.3187616765499115
chr2L	87659	-0.3225327581167221
chr2L	87717	-0.3119908570079133
chr2L	87757	-0.286091934540309
chr2L	87791	-0.3451281189918518
chr2L	87835	-0.33492931723594666
chr2L	87868	-0.3950558565557003
chr2L	87907	-0.3878435343503952
chr2L	87943	-0.38524238765239716
chr2L	88025	-0.34025509655475616
chr2L	88083	-0.387865386903286
chr2L	88119	-0.33639073371887207
chr2L	88173	-0.2915197182446718
chr2L	88208	-0.2578315697610378
chr2L	88239	-0.28614094853401184
chr2L	88275	-0.2832087045535445
chr2L	88305	-0.22422313690185547
chr2L	88341	-0.21792550384998322
chr2L	88376	-0.18550227070227265
chr2L	88414	-0.16213510185480118
chr2L	88449	-0.15302945859730244
chr2L	88487	-0.11544129997491837
chr2L	88523	-0.10011419653892517
chr2L	88565	-0.08146046474575996
chr2L	88615	-0.07413762994110584
chr2L	88661	-0.04040431044995785
chr2L	88696	-0.01886758580803871
chr2L	88740	-0.013991788029670715
chr2L	88775	0.006201948970556259
chr2L	88807	-0.03097823914140463
chr2L	88839	-0.025241794413886964
chr2L	88893	-0.07203185558319092
chr2L	88928	-0.07128880172967911
chr2L	88963	-0.07474216725677252
chr2L	88995	-0.06833171099424362
chr2L	89033	-0.05031803250312805
chr2L	89071	-0.06360054016113281
chr2L	89107	-0.07165338099002838
chr2L	89142	-0.0621856227517128
chr2L	89185	-0.0629778578877449
chr2L	89221	-0.092264324426651
chr2L	89259	-0.08981625735759735
chr2L	89311	-0.09470762219280005
chr2L	89352	-0.1069907397031784
chr2L	89407	-0.1453761626034975
chr2L	89444	-0.155002661049366
chr2L	89493	-0.14168167114257812
chr2L	89555	-0.11990159749984741
chr2L	89585	-0.14254072308540344
chr2L	89622	-0.141370989382267
chr2L	89660	-0.10284646227955818
chr2L	89694	-0.12974637001752853
chr2L	89768	-0.12341566756367683
chr2L	89806	-0.1774146854877472
chr2L	89844	-0.19775713980197906
chr2L	89879	-0.168084766715765
chr2L	89914	-0.10717542842030525
chr2L	89954	-0.12318988144397736
chr2L	90008	-0.08956222608685493
chr2L	90044	-0.1146300658583641
chr2L	90077	-0.11446651816368103
chr2L	90115	-0.1283288635313511
chr2L	90147	-0.10425699315965176
chr2L	90180	-0.1315999999642372
chr2L	90217	-0.14013597555458546
chr2L	90248	-0.10608709510415792
chr2L	90286	-0.09064126014709473
chr2L	90323	-0.04411066137254238
chr2L	90357	-0.07445980422198772
chr2L	90407	-0.07915908377617598
chr2L	90458	-0.02029351145029068
chr2L	90497	0.007893376052379608
chr2L	90530	0.06346017122268677
chr2L	90567	0.08567658066749573
chr2L	90599	0.033010274171829224
chr2L	90635	0.10964368004351854
chr2L	90667	0.11660825461149216
chr2L	90702	0.16768262162804604
chr2L	90742	0.2256319746375084
chr2L	90778	0.230697900056839
chr2L	90810	0.29280126094818115
chr2L	90843	0.27480533719062805
chr2L	90882	0.25755053758621216
chr2L	90913	0.23572230339050293
chr2L	90948	0.2177744209766388
chr2L	90984	0.2591872364282608
chr2L	91022	0.2206367328763008
chr2L	91064	0.22669726610183716
chr2L	91112	0.21157480217516422
chr2L	91152	0.1499765831977129
chr2L	91186	0.14811657555401325
chr2L	91219	0.11071620043367147
chr2L	91253	0.08011218905448914
chr2L	91289	0.1348955947905779
chr2L	91325	0.09598635137081146
chr2L	91361	0.11585307121276855
chr2L	91403	0.08506301417946815
chr2L	91438	0.08875740319490433
chr2L	91476	0.09873727522790432
chr2L	91511	0.06271070335060358
chr2L	91550	0.08360490761697292
chr2L	91598	0.14598619937896729
chr2L	91634	0.2035214826464653
chr2L	91691	0.14978116936981678
chr2L	91725	0.13901088014245033
chr2L	91772	0.14021006890106946
chr2L	91809	0.15353576838970184
chr2L	91846	0.16331858187913895
chr2L	91880	0.2264358252286911
chr2L	91919	0.2344023510813713
chr2L	91956	0.2066487893462181
chr2L	91993	0.20418263971805573
chr2L	92029	0.1914750412106514
chr2L	92067	0.17125054821372032
chr2L	92107	0.14229455590248108
chr2L	92166	0.11377991735935211
chr2L	92207	0.1166452169418335
chr2L	92243	0.07361716032028198
chr2L	92277	9.794607758522034E-4
chr2L	92328	-0.05219103395938873
chr2L	92365	-0.06111279875040054
chr2L	92425	-0.07189469039440155
chr2L	92463	-0.061011895537376404
chr2L	92501	-0.07121370732784271
chr2L	92552	-0.12705102562904358
chr2L	92589	-0.1954977810382843
chr2L	92621	-0.20640381425619125
chr2L	92658	-0.19027096405625343
chr2L	92690	-0.24110299348831177
chr2L	92718	-0.22381466627120972
chr2L	92779	-0.21179400105029345
chr2L	92819	-0.2286483645439148
chr2L	92858	-0.21191794704645872
chr2L	92892	-0.2091173268854618
chr2L	92926	-0.16685181856155396
chr2L	92965	-0.14774231147021055
chr2L	92990	-0.1590035418048501
chr2L	93072	-0.1619156152009964
chr2L	93112	-0.18975825048983097
chr2L	93147	-0.21407706290483475
chr2L	93183	-0.24596239207312465
chr2L	93216	-0.21729245781898499
chr2L	93248	-0.20721382973715663
chr2L	93279	-0.20842239260673523
chr2L	93315	-0.2202618643641472
chr2L	93344	-0.21412905305624008
chr2L	93377	-0.19531478732824326
chr2L	93416	-0.23752550035715103
chr2L	93472	-0.28555528074502945
chr2L	93507	-0.30718740820884705
chr2L	93546	-0.34835343970917165
chr2L	93587	-0.35028785467147827
chr2L	93626	-0.3672127425670624
chr2L	93730	-0.41715431213378906
chr2L	93768	-0.38970595598220825
chr2L	93803	-0.36271853744983673
chr2L	93840	-0.3447587192058563
chr2L	93876	-0.286798857152462
chr2L	93907	-0.2997347190976143
chr2L	93937	-0.2586444914340973
chr2L	93970	-0.2566573992371559
chr2L	94004	-0.2820686250925064
chr2L	94037	-0.295815983787179
chr2L	94074	-0.2979787513613701
chr2L	94110	-0.29621173813939095
chr2L	94161	-0.26597853749990463
chr2L	94247	-0.259808000177145
chr2L	94357	-0.23426158726215363
chr2L	94392	-0.23395059583708644
chr2L	94427	-0.21696872636675835
chr2L	94462	-0.23445912450551987
chr2L	94501	-0.171766746789217
chr2L	94537	-0.1404498964548111
chr2L	94571	-0.18302515894174576
chr2L	94602	-0.19144110148772597
chr2L	94660	-0.18557442538440228
chr2L	94689	-0.1254737852141261
chr2L	94727	-0.14307486079633236
chr2L	94754	-0.12987183034420013
chr2L	94825	-0.13398176431655884
chr2L	94897	-0.12307921331375837
chr2L	95006	-0.12195324059575796
chr2L	95043	-0.10641366522759199
chr2L	95080	-0.08218774199485779
chr2L	95115	-0.08896473050117493
chr2L	95153	-0.08111026883125305
chr2L	95188	-0.08218774199485779
chr2L	95224	-0.14174674451351166
chr2L	95260	-0.09063326567411423
chr2L	95319	-0.08083385927602649
chr2L	95375	-0.05828740634024143
chr2L	95409	-0.01725509762763977
chr2L	95447	0.009096182882785797
chr2L	95483	0.037292852997779846
chr2L	95519	0.03866972029209137
chr2L	95549	0.022584686055779457
chr2L	95585	0.0023130072513595223
chr2L	95621	4.0203332901000977E-5
chr2L	95654	0.025638148188591003
chr2L	95693	0.03451232798397541
chr2L	95730	0.020713135600090027
chr2L	95766	-0.009613387286663055
chr2L	95803	0.001653134822845459
chr2L	95839	-0.018981628119945526
chr2L	95876	-0.026896342635154724
chr2L	95910	0.007129155099391937
chr2L	95942	-0.0524333119392395
chr2L	95992	-0.05244271829724312
chr2L	96027	-0.054603613913059235
chr2L	96067	-0.09730829671025276
chr2L	96103	-0.13692325353622437
chr2L	96138	-0.13641794864088297
chr2L	96174	-0.16767090745270252
chr2L	96207	-0.18794574216008186
chr2L	96241	-0.19968045456334949
chr2L	96279	-0.17238415381871164
chr2L	96314	-0.1505850264802575
chr2L	96356	-0.13064616080373526
chr2L	96393	-0.14506717585027218
chr2L	96427	-0.14568495750427246
chr2L	96464	-0.13228190317749977
chr2L	96500	-0.1359673384577036
chr2L	96536	-0.11023013992235065
chr2L	96568	-0.1235139686614275
chr2L	96640	-0.12433688156306744
chr2L	96687	-0.13711240142583847
chr2L	96723	-0.10562867298722267
chr2L	96757	-0.08342869579792023
chr2L	96797	-0.012977659702301025
chr2L	96831	-0.05283762514591217
chr2L	96864	-0.02786146104335785
chr2L	96901	0.048144880682229996
chr2L	96939	0.1062442846596241
chr2L	96974	0.1352510303258896
chr2L	97015	0.14738889876753092
chr2L	97050	0.08808852732181549
chr2L	97097	0.060151847545057535
chr2L	97133	0.051252415287308395
chr2L	97168	0.05500471219420433
chr2L	97204	0.07188479229807854
chr2L	97277	0.02928440272808075
chr2L	97313	0.054443538188934326
chr2L	97347	0.07449680613353848
chr2L	97382	0.11606989707797766
chr2L	97418	0.11059540370479226
chr2L	97454	0.09905601292848587
chr2L	97488	0.05626731226220727
chr2L	97521	0.05265570990741253
chr2L	97560	0.07341663353145123
chr2L	97594	0.03623379394412041
chr2L	97630	0.017421409487724304
chr2L	97665	-0.0043917568400502205
chr2L	97698	-0.028469223529100418
chr2L	97730	-0.02265692502260208
chr2L	97760	-0.01803205907344818
chr2L	97796	-0.005174286663532257
chr2L	97831	0.004610385745763779
chr2L	97866	0.045814724755473435
chr2L	97904	0.018048863857984543
chr2L	97939	0.06804776936769485
chr2L	97977	0.03675833344459534
chr2L	98011	-0.007931428030133247
chr2L	98046	-0.022115733474493027
chr2L	98084	-0.03834578953683376
chr2L	98115	-0.033826448023319244
chr2L	98142	-0.023809026926755905
chr2L	98178	-0.023200087249279022
chr2L	98216	0.0020358050242066383
chr2L	98248	0.019627660512924194
chr2L	98284	0.02519458532333374
chr2L	98317	0.029882721602916718
chr2L	98351	0.0029954950441606343
chr2L	98383	0.003072291612625122
chr2L	98418	0.0041159093379974365
chr2L	98455	-0.006141535937786102
chr2L	98490	-0.00338083878159523
chr2L	98526	-0.003713998943567276
chr2L	98558	-0.02476673200726509
chr2L	98594	-0.0033475272357463837
chr2L	98634	0.01511634886264801
chr2L	98672	0.08631232072366402
chr2L	98705	0.10181686282157898
chr2L	98741	0.13434503227472305
chr2L	98777	0.11767971888184547
chr2L	98827	0.11059381067752838
chr2L	98862	0.10184330493211746
chr2L	98902	0.12184832990169525
chr2L	98938	0.06166842579841614
chr2L	98973	0.07277339696884155
chr2L	99013	0.07056984305381775
chr2L	99048	0.12476196885108948
chr2L	99081	0.13882502168416977
chr2L	99116	0.18886251747608185
chr2L	99152	0.19079511240124702
chr2L	99187	0.1857295036315918
chr2L	99219	0.19624897092580795
chr2L	99256	0.1906365305185318
chr2L	99295	0.17123619839549065
chr2L	99331	0.11742979288101196
chr2L	99364	0.061952948570251465
chr2L	99395	0.07951666414737701
chr2L	99435	0.04476499557495117
chr2L	99475	0.06126205623149872
chr2L	99511	0.02868250012397766
chr2L	99551	0.0364672988653183
chr2L	99590	0.05811004340648651
chr2L	99630	0.09060996770858765
chr2L	99668	0.06379677914083004
chr2L	99703	0.037915900349617004
chr2L	99741	-0.023187100887298584
chr2L	99778	-0.02753446251153946
chr2L	99812	-0.06073254346847534
chr2L	99848	-0.08299462497234344
chr2L	99885	-0.04442206025123596
chr2L	99922	-0.07977570593357086
chr2L	99960	-0.0719236433506012
chr2L	99993	-0.07149703055620193
chr2L	100025	-0.04189915955066681
chr2L	100055	-0.03790602460503578
chr2L	100097	-0.07681348919868469
chr2L	100137	-0.08263292908668518
chr2L	100176	-0.11058973520994186
chr2L	100209	-0.10733737051486969
[truncated: 998,000+ more rows]
